# Supplementary material for: Collaborative and privacy-enhancing workflows on a clinical data warehouse: an example developing natural language processing pipelines to detect medical conditions
Source: J Am Med Inform Assoc. 2024 Apr 4;31(6):1280–90. doi: 10.1093/jamia/ocae069 (PMC11105139; doi:10.1093/jamia/ocae069)
Supplement: ocae069_Supplementary_Data [file ocae069_supplementary_data.zip]

Archive with 28 entries (23 files):
- ocae069_Supplementary_Data/
- ocae069_Supplementary_Data/ICD10_Codes_Article/
- ocae069_Supplementary_Data/ICD10_Codes_Article/ICD10_Codes_Article.xlsx
- ocae069_Supplementary_Data/ICD10_Codes_Article.zip
- ocae069_Supplementary_Data/main_latex_proofred/
- ocae069_Supplementary_Data/main_latex_proofred/article-jamia.tex
- ocae069_Supplementary_Data/main_latex_proofred/body.tex
- ocae069_Supplementary_Data/main_latex_proofred/figures/
- ocae069_Supplementary_Data/main_latex_proofred/figures/f2.png
- ocae069_Supplementary_Data/main_latex_proofred/figures/f2.tex
- ocae069_Supplementary_Data/main_latex_proofred/figures/f3.png
- ocae069_Supplementary_Data/main_latex_proofred/figures/f3.tex
- ocae069_Supplementary_Data/main_latex_proofred/figures/f4.png
- ocae069_Supplementary_Data/main_latex_proofred/figures/f4.tex
- ocae069_Supplementary_Data/main_latex_proofred/figures/fchart.png
- ocae069_Supplementary_Data/main_latex_proofred/figures/fchart.tex
- ocae069_Supplementary_Data/main_latex_proofred/jamia.bst
- ocae069_Supplementary_Data/main_latex_proofred/nicematrix.sty
- ocae069_Supplementary_Data/main_latex_proofred/orcid.pdf
- ocae069_Supplementary_Data/main_latex_proofred/oup-authoring-template.cls
- ocae069_Supplementary_Data/main_latex_proofred/reference.bib
- ocae069_Supplementary_Data/main_latex_proofred/tables/
- ocae069_Supplementary_Data/main_latex_proofred/tables/t1.tex
- ocae069_Supplementary_Data/main_latex_proofred/tables/t2.tex
- ocae069_Supplementary_Data/main_latex_proofred/tables/t3.tex
- ocae069_Supplementary_Data/main_latex_proofred.zip
- ocae069_Supplementary_Data/sm_bis_final.pdf
- ocae069_Supplementary_Data/TF-JAMI240070_Log_Rpt.html
