# Supplementary material for: Collaborative and privacy-enhancing workflows on a clinical data warehouse: an example developing natural language processing pipelines to detect medical conditions
Source: J Am Med Inform Assoc. 2024 Apr 4;31(6):1280–90. doi: 10.1093/jamia/ocae069 (PMC11105139; doi:10.1093/jamia/ocae069)
Supplement: ocae069_Supplementary_Data [file ocae069_supplementary_data.zip › ocae069_Supplementary_Data/ICD10_Codes_Article/ICD10_Codes_Article.xlsx]

## Sheet: Index
	Condition	Admissible statuses	Sheet number
	Myocardial infarction	Present, Absent	1
	Congestive heart failure	Present, Absent	2
	Peripheral vascular disease	Present, Absent	3
	Cerebrovascular disease	Present, Absent	4
	Dementia	Present, Absent	5
	Chronic pulmonary disease	Present, Absent	6
	Rheumatologic disease	Present, Absent	7
	Peptic ulcer disease	Present, Absent	8
	Liver disease	Present, Absent	9
	Diabetes	Present, Absent	10
	Hemiplegia	Present, Absent	11
	Renal disease	With complications, without complications, Absent	12
	Solid tumor	Moderate to severe, Mild, Absent	13
	Leukemia	Metastatic, Localized, Absent	14
	Lymphoma	Present, Absent	15
	AIDS	Present, Absent	16
	Alcohol Consumption	Stopped, Present, Absent	17
	Tobacco consumption	Stopped, Present, Absent	18

## Sheet: 1
code	Status	Code hierarchy
I200	1:Present	Principal
I200+0	1:Present	Principal
I21	1:Present	Principal
I210	1:Present
I2100	1:Present
I21000	1:Present
I2108	1:Present
I211	1:Present
I2110	1:Present
I21100	1:Present
I2118	1:Present
I212	1:Present
I2120	1:Present
I21200	1:Present
I2138	1:Present
I213	1:Present
I2130	1:Present
I21300	1:Present
I214	1:Present
I2140	1:Present
I21400	1:Present
I2148	1:Present
I219	1:Present
I2190	1:Present
I21900	1:Present
I2198	1:Present
I22	1:Present	Principal
I220	1:Present
I2200	1:Present
I22000	1:Present
I2208	1:Present
I221	1:Present
I2210	1:Present
I22100	1:Present
I2218	1:Present
I228	1:Present
I2280	1:Present
I22800	1:Present
I2288	1:Present
I229	1:Present
I2290	1:Present
I22900	1:Present
I2298	1:Present
I25	1:Present	Principal
I250	1:Present
I251	1:Present
I252	1:Present
I253	1:Present
I254	1:Present
I255	1:Present
I256	1:Present
I258	1:Present
I259	1:Present
Z951	1:Present	Principal
Z955	1:Present	Principal

## Sheet: 2
code	Status	Code hierarchy
I509	1:Present
I50	1:Present	Principal
I500	1:Present
I5000	1:Present
I5001	1:Present
I5002	1:Present
I5009	1:Present
I501	1:Present
I5010	1:Present
I5011	1:Present
I5012	1:Present
I5019	1:Present
R570	1:Present	Principal
Z941	1:Present	Principal
J86	1:Present	Principal
I34	1:Present	Principal
I35	1:Present	Principal
I06	1:Present	Principal
I07	1:Present	Principal
I050	1:Present	Principal
I051	1:Present	Principal
I371	1:Present	Principal
Q229	1:Present	Principal
I350	1:Present	Principal
I08	1:Present	Principal
I46	1:Present	Principal
I278	1:Present	Principal
K761	1:Present	Principal
I422	1:Present	Principal
I361	1:Present	Principal
I42	1:Present	Principal
I48	1:Present	Principal
I480	1:Present
I481	1:Present
I482	1:Present
I483	1:Present
I484	1:Present
I489	1:Present
I490	1:Present	Principal
Z950	1:Present	Principal

## Sheet: 3
code	Status	Code hierarchy
D686	1:Present
D688	1:Present
I7001	1:Present	Principal
I7021	1:Present	Principal
I7081	1:Present	Principal
I7091	1:Present	Principal
I710	1:Present	Principal
I731	1:Present
I74	1:Present	Principal
I740	1:Present
I741	1:Present
I742	1:Present
I743	1:Present
I744	1:Present
I745	1:Present
I748	1:Present
I749	1:Present
I77	1:Present	Principal
I770	1:Present
I772	1:Present
I773	1:Present
I775	1:Present
I776	1:Present
I778	1:Present
I779	1:Present
I801	1:Present	Principal
I802	1:Present	Principal
I803	1:Present	Principal
I808	1:Present	Principal
I809	1:Present	Principal
K55	1:Present	Principal
K550	1:Present
K551	1:Present
K552	1:Present
K553	1:Present
K558	1:Present
K559	1:Present
L95	1:Present	Principal
L950	1:Present
L951	1:Present
L958	1:Present
L959	1:Present
M30	1:Present	Principal
M300	1:Present
M301	1:Present
M302	1:Present
M303	1:Present
M308	1:Present
M31	1:Present	Principal
M310	1:Present
M311	1:Present
M313	1:Present
M314	1:Present
M315	1:Present
M316	1:Present
M317	1:Present
M318	1:Present
M319	1:Present
R02	1:Present	Principal
Y832	1:Present	Principal
D891	1:Present	Principal
N280	1:Present	Principal
D735	1:Present	Principal
I778	1:Present	Principal
D693	1:Present	Principal
D593	1:Present	Principal
I820	1:Present	Principal
I10	1:Present	Principal
I15	1:Present	Principal
I150	1:Present
I151	1:Present
I152	1:Present
I158	1:Present
I159	1:Present

## Sheet: 4
code	Status	Code hierarchy
G45	1:Present	Principal
G450	1:Present
G451	1:Present
G452	1:Present
G453	1:Present
G454	1:Present
G458	1:Present
G459	1:Present
I60	1:Present	Principal
I600	1:Present
I601	1:Present
I602	1:Present
I603	1:Present
I604	1:Present
I605	1:Present
I606	1:Present
I607	1:Present
I608	1:Present
I609	1:Present
I61	1:Present	Principal
I610	1:Present
I611	1:Present
I612	1:Present
I613	1:Present
I614	1:Present
I615	1:Present
I616	1:Present
I618	1:Present
I619	1:Present
I62	1:Present	Principal
I620	1:Present
I621	1:Present
I629	1:Present
I63	1:Present	Principal
I630	1:Present
I631	1:Present
I632	1:Present
I633	1:Present
I634	1:Present
I635	1:Present
I636	1:Present
I638	1:Present
I639	1:Present
I64	1:Present	Principal
I670	1:Present	Principal
I675	1:Present	Principal
I676	1:Present	Principal
I677	1:Present	Principal
I682	1:Present	Principal
H34	1:Present	Principal
H340	1:Present
H341	1:Present
H342	1:Present
H348	1:Present
H349	1:Present
I678	1:Present	Principal

## Sheet: 5
code	Status	Code hierarchy
F00	1:Present	Principal
F000	1:Present
F0000	1:Present
F00000	1:Present
F00001	1:Present
F00002	1:Present
F0001	1:Present
F00010	1:Present
F00011	1:Present
F00012	1:Present
F0002	1:Present
F00020	1:Present
F00021	1:Present
F00022	1:Present
F0003	1:Present
F00030	1:Present
F00031	1:Present
F00032	1:Present
F0004	1:Present
F00040	1:Present
F00041	1:Present
F00042	1:Present
F001	1:Present
F0010	1:Present
F00100	1:Present
F00101	1:Present
F00102	1:Present
F0011	1:Present
F00110	1:Present
F00111	1:Present
F00112	1:Present
F0012	1:Present
F00120	1:Present
F00121	1:Present
F00122	1:Present
F0013	1:Present
F00130	1:Present
F00131	1:Present
F00132	1:Present
F0014	1:Present
F00140	1:Present
F00141	1:Present
F00142	1:Present
F002	1:Present
F0020	1:Present
F00200	1:Present
F00201	1:Present
F00202	1:Present
F0021	1:Present
F00210	1:Present
F00211	1:Present
F00212	1:Present
F0022	1:Present
F00220	1:Present
F00221	1:Present
F00222	1:Present
F0023	1:Present
F00230	1:Present
F00231	1:Present
F00232	1:Present
F0024	1:Present
F00240	1:Present
F00241	1:Present
F00242	1:Present
F009	1:Present
F0090	1:Present
F00900	1:Present
F00901	1:Present
F00902	1:Present
F0091	1:Present
F00910	1:Present
F00911	1:Present
F00912	1:Present
F0092	1:Present
F00920	1:Present
F00921	1:Present
F00922	1:Present
F0093	1:Present
F00930	1:Present
F00931	1:Present
F00932	1:Present
F0094	1:Present
F00940	1:Present
F00941	1:Present
F00942	1:Present
F01	1:Present	Principal
F010	1:Present
F0100	1:Present
F01000	1:Present
F01001	1:Present
F01002	1:Present
F0101	1:Present
F01010	1:Present
F01011	1:Present
F01012	1:Present
F0102	1:Present
F01020	1:Present
F01021	1:Present
F01022	1:Present
F0103	1:Present
F01030	1:Present
F01031	1:Present
F01032	1:Present
F0104	1:Present
F01040	1:Present
F01041	1:Present
F01042	1:Present
F011	1:Present
F0110	1:Present
F01100	1:Present
F01101	1:Present
F01102	1:Present
F0111	1:Present
F01110	1:Present
F01111	1:Present
F01112	1:Present
F0112	1:Present
F01120	1:Present
F01121	1:Present
F01122	1:Present
F0113	1:Present
F01130	1:Present
F01131	1:Present
F01132	1:Present
F0114	1:Present
F01140	1:Present
F01141	1:Present
F01142	1:Present
F012	1:Present
F0120	1:Present
F01200	1:Present
F01201	1:Present
F01202	1:Present
F0121	1:Present
F01210	1:Present
F01211	1:Present
F01212	1:Present
F0122	1:Present
F01220	1:Present
F01221	1:Present
F01222	1:Present
F0123	1:Present
F01230	1:Present
F01231	1:Present
F01232	1:Present
F0124	1:Present
F01240	1:Present
F01241	1:Present
F01242	1:Present
F013	1:Present
F0130	1:Present
F01300	1:Present
F01301	1:Present
F01302	1:Present
F0131	1:Present
F01310	1:Present
F01311	1:Present
F01312	1:Present
F0132	1:Present
F01320	1:Present
F01321	1:Present
F01322	1:Present
F0133	1:Present
F01330	1:Present
F01331	1:Present
F01332	1:Present
F0134	1:Present
F01340	1:Present
F01341	1:Present
F01342	1:Present
F018	1:Present
F0180	1:Present
F01800	1:Present
F01801	1:Present
F01802	1:Present
F0181	1:Present
F01810	1:Present
F01811	1:Present
F01812	1:Present
F0182	1:Present
F01820	1:Present
F01821	1:Present
F01822	1:Present
F0183	1:Present
F01830	1:Present
F01831	1:Present
F01832	1:Present
F0184	1:Present
F01840	1:Present
F01841	1:Present
F01842	1:Present
F019	1:Present
F0190	1:Present
F01900	1:Present
F01901	1:Present
F01902	1:Present
F0191	1:Present
F01910	1:Present
F01911	1:Present
F01912	1:Present
F0192	1:Present
F01920	1:Present
F01921	1:Present
F01922	1:Present
F0193	1:Present
F01930	1:Present
F01931	1:Present
F01932	1:Present
F0194	1:Present
F01940	1:Present
F01941	1:Present
F01942	1:Present
F02	1:Present	Principal
F020	1:Present
F0200	1:Present
F02000	1:Present
F02001	1:Present
F02002	1:Present
F0201	1:Present
F02010	1:Present
F02011	1:Present
F02012	1:Present
F0202	1:Present
F02020	1:Present
F02021	1:Present
F02022	1:Present
F0203	1:Present
F02030	1:Present
F02031	1:Present
F02032	1:Present
F0204	1:Present
F02040	1:Present
F02041	1:Present
F02042	1:Present
F021	1:Present
F0210	1:Present
F02100	1:Present
F02101	1:Present
F02102	1:Present
F0211	1:Present
F02110	1:Present
F02111	1:Present
F02112	1:Present
F0212	1:Present
F02120	1:Present
F02121	1:Present
F02122	1:Present
F0213	1:Present
F02130	1:Present
F02131	1:Present
F02132	1:Present
F0214	1:Present
F02140	1:Present
F02141	1:Present
F02142	1:Present
F022	1:Present
F0220	1:Present
F02200	1:Present
F02201	1:Present
F02202	1:Present
F0221	1:Present
F02210	1:Present
F02211	1:Present
F02212	1:Present
F0222	1:Present
F02220	1:Present
F02221	1:Present
F02222	1:Present
F0223	1:Present
F02230	1:Present
F02231	1:Present
F02232	1:Present
F0224	1:Present
F02240	1:Present
F02241	1:Present
F02242	1:Present
F023	1:Present
F0230	1:Present
F02300	1:Present
F02301	1:Present
F02302	1:Present
F0231	1:Present
F02310	1:Present
F02311	1:Present
F02312	1:Present
F0232	1:Present
F02320	1:Present
F02321	1:Present
F02322	1:Present
F0233	1:Present
F02330	1:Present
F02331	1:Present
F02332	1:Present
F0234	1:Present
F02340	1:Present
F02341	1:Present
F02342	1:Present
F024	1:Present
F0240	1:Present
F02400	1:Present
F02401	1:Present
F02402	1:Present
F0241	1:Present
F02410	1:Present
F02411	1:Present
F02412	1:Present
F0242	1:Present
F02420	1:Present
F02421	1:Present
F02422	1:Present
F0243	1:Present
F02430	1:Present
F02431	1:Present
F02432	1:Present
F0244	1:Present
F02440	1:Present
F02441	1:Present
F02442	1:Present
F028	1:Present
F0280	1:Present
F02800	1:Present
F02801	1:Present
F02802	1:Present
F0281	1:Present
F02810	1:Present
F02811	1:Present
F02812	1:Present
F0282	1:Present
F02820	1:Present
F02821	1:Present
F02822	1:Present
F0283	1:Present
F02830	1:Present
F02831	1:Present
F02832	1:Present
F0284	1:Present
F02840	1:Present
F02841	1:Present
F02842	1:Present
F03	1:Present	Principal
F03+0	1:Present
F03+00	1:Present
F03+01	1:Present
F03+02	1:Present
F03+1	1:Present
F03+10	1:Present
F03+11	1:Present
F03+12	1:Present
F03+2	1:Present
F03+20	1:Present
F03+21	1:Present
F03+22	1:Present
F03+3	1:Present
F03+30	1:Present
F03+31	1:Present
F03+32	1:Present
F03+4	1:Present
F03+40	1:Present
F03+41	1:Present
F03+42	1:Present
F051	1:Present	Principal
G30	1:Present	Principal
G300	1:Present
G301	1:Present
G308	1:Present
G309	1:Present
G31	1:Present	Principal
G310	1:Present
G311	1:Present
G312	1:Present
G318	1:Present
G319	1:Present

## Sheet: 6
code	Status	Code hierarchy
E840	1:Present	Principal
I270	1:Present	Principal
I272	1:Present	Principal
J44	1:Present	Principal
J440	1:Present
J441	1:Present
J448	1:Present
J449	1:Present
J45	1:Present	Principal
J450	1:Present
J451	1:Present
J458	1:Present
J459	1:Present
J46	1:Present	Principal
J60	1:Present	Principal
J61	1:Present	Principal
J62	1:Present	Principal
J620	1:Present	Principal
J628	1:Present	Principal
J63	1:Present	Principal
J630	1:Present	Principal
J631	1:Present	Principal
J632	1:Present	Principal
J633	1:Present	Principal
J634	1:Present	Principal
J635	1:Present	Principal
J638	1:Present	Principal
J64	1:Present	Principal
J65	1:Present	Principal
J661	1:Present	Principal
J662	1:Present	Principal
J668	1:Present	Principal
J670	1:Present	Principal
J671	1:Present	Principal
J672	1:Present	Principal
J673	1:Present	Principal
J674	1:Present	Principal
J675	1:Present	Principal
J676	1:Present	Principal
J677	1:Present	Principal
J684	1:Present	Principal
J701	1:Present	Principal
J703	1:Present	Principal
J704	1:Present	Principal
J841	1:Present	Principal

## Sheet: 7
code	Status	Code hierarchy
I730	1:Present	Principal
L93	1:Present	Principal
L932	1:Present	Principal
L940	1:Present	Principal
L941	1:Present	Principal
M051	1:Present
M05	1:Present
M050	1:Present	Principal
M0500	1:Present
M0501	1:Present
M0502	1:Present
M0503	1:Present
M0504	1:Present
M0505	1:Present
M0506	1:Present
M0507	1:Present
M0508	1:Present
M0509	1:Present
M0510	1:Present
M0511	1:Present
M0512	1:Present
M0513	1:Present
M0514	1:Present
M0515	1:Present
M0516	1:Present
M0517	1:Present
M0518	1:Present
M0519	1:Present
M052	1:Present
M0520	1:Present
M0521	1:Present
M0522	1:Present
M0523	1:Present
M0524	1:Present
M0525	1:Present
M0526	1:Present
M0527	1:Present
M0528	1:Present
M0529	1:Present
M053	1:Present
M0530	1:Present
M0531	1:Present
M0532	1:Present
M0533	1:Present
M0534	1:Present
M0535	1:Present
M0536	1:Present
M0537	1:Present
M0538	1:Present
M0539	1:Present
M058	1:Present
M0580	1:Present
M0581	1:Present
M0582	1:Present
M0583	1:Present
M0584	1:Present
M0585	1:Present
M0586	1:Present
M0587	1:Present
M0588	1:Present
M0589	1:Present
M059	1:Present
M0590	1:Present
M0591	1:Present
M0592	1:Present
M0593	1:Present
M0594	1:Present
M0595	1:Present
M0596	1:Present
M0597	1:Present
M0598	1:Present
M0599	1:Present
M060	1:Present	Principal
M0600	1:Present
M0601	1:Present
M0602	1:Present
M0603	1:Present
M0604	1:Present
M0605	1:Present
M0606	1:Present
M0607	1:Present
M0608	1:Present
M0609	1:Present
M061	1:Present
M0610	1:Present
M0611	1:Present
M0612	1:Present
M0613	1:Present
M0614	1:Present
M0615	1:Present
M0616	1:Present
M0617	1:Present
M0618	1:Present
M0619	1:Present
M064	1:Present
M0640	1:Present
M0641	1:Present
M0642	1:Present
M0643	1:Present
M0644	1:Present
M0645	1:Present
M0646	1:Present
M0647	1:Present
M0648	1:Present
M0649	1:Present
M068	1:Present
M0680	1:Present
M0681	1:Present
M0682	1:Present
M0683	1:Present
M0684	1:Present
M0685	1:Present
M0686	1:Present
M0687	1:Present
M0688	1:Present
M0689	1:Present
M069	1:Present	Principal
M0690	1:Present
M0691	1:Present
M0692	1:Present
M0693	1:Present
M0694	1:Present
M0695	1:Present
M0696	1:Present
M0697	1:Present
M0698	1:Present
M0699	1:Present
M080	1:Present	Principal
M0800	1:Present
M0801	1:Present
M0802	1:Present
M0803	1:Present
M0804	1:Present
M0805	1:Present
M0806	1:Present
M0807	1:Present
M0808	1:Present
M0809	1:Present
M32	1:Present	Principal
M320	1:Present
M321	1:Present
M328	1:Present
M329	1:Present
M330	1:Present	Principal
M331	1:Present	Principal
M332	1:Present	Principal
M34	1:Present	Principal
M340	1:Present
M341	1:Present
M342	1:Present
M348	1:Present
M349	1:Present
M350	1:Present	Principal
M351	1:Present	Principal
M353	1:Present	Principal
M481	1:Present	Principal
M4810	1:Present
M4811	1:Present
M4812	1:Present
M4813	1:Present
M4814	1:Present
M4815	1:Present
M4816	1:Present
M4817	1:Present
M4818	1:Present
M4819	1:Present
M601	1:Present	Principal
M6010	1:Present
M6011	1:Present
M6012	1:Present
M6013	1:Present
M6014	1:Present
M6015	1:Present
M6016	1:Present
M6017	1:Present
M6018	1:Present
M6019	1:Present
M608	1:Present	Principal
M6080	1:Present
M6081	1:Present
M6082	1:Present
M6083	1:Present
M6084	1:Present
M6085	1:Present
M6086	1:Present
M6087	1:Present
M6088	1:Present
M6089	1:Present
M609	1:Present	Principal
M6090	1:Present
M6091	1:Present
M6092	1:Present
M6093	1:Present
M6094	1:Present
M6095	1:Present
M6096	1:Present
M6097	1:Present
M6098	1:Present
M6099	1:Present

## Sheet: 8
code	Status	Code hierarchy
K25	1:Present	Principal
K250	1:Present
K251	1:Present
K252	1:Present
K253	1:Present
K254	1:Present
K255	1:Present
K256	1:Present
K257	1:Present
K259	1:Present
K26	1:Present	Principal
K260	1:Present
K261	1:Present
K262	1:Present
K263	1:Present
K264	1:Present
K265	1:Present
K266	1:Present
K267	1:Present
K269	1:Present
K27	1:Present	Principal
K270	1:Present
K271	1:Present
K272	1:Present
K273	1:Present
K274	1:Present
K275	1:Present
K276	1:Present
K277	1:Present
K279	1:Present
K28	1:Present	Principal
K280	1:Present
K281	1:Present
K282	1:Present
K283	1:Present
K284	1:Present
K285	1:Present
K286	1:Present
K287	1:Present
K289	1:Present

## Sheet: 9
code	Status	Code hierarchy
N028	1:Present
N03	1:Present	Principal
N030	1:Present
N031	1:Present
N0310	1:Present
N0319	1:Present
N032	1:Present
N033	1:Present
N0330	1:Present
N0339	1:Present
N034	1:Present
N035	1:Present
N036	1:Present
N037	1:Present
N038	1:Present
N0380	1:Present
N0389	1:Present
N039	1:Present
N183	1:Present	Principal
N184	1:Present	Principal
N185	1:Present	Principal
N250	1:Present	Principal
Z4920	1:Present	Principal
Z4921	1:Present	Principal
Z491	1:Present	Principal
Z492	1:Present	Principal
Z940	1:Present	Principal
I12	1:Present	Principal
I120	1:Present
I129	1:Present
I131	1:Present	Principal
N11	1:Present	Principal

[truncated: 9 more sheets: 10, 11, 12, 13, 14, 15, 16, 17, 18]
