# Supplementary material for: Collaborative and privacy-enhancing workflows on a clinical data warehouse: an example developing natural language processing pipelines to detect medical conditions
Source: J Am Med Inform Assoc. 2024 Apr 4;31(6):1280–90. doi: 10.1093/jamia/ocae069 (PMC11105139; doi:10.1093/jamia/ocae069)
Supplement: ocae069_Supplementary_Data [file ocae069_supplementary_data.zip › ocae069_Supplementary_Data/main_latex_proofred/article-jamia.tex]

%%
%% Copyright 2022 OXFORD UNIVERSITY PRESS
%%
%% This file is part of the 'oup-authoring-template Bundle'.
%% ---------------------------------------------
%%
%% It may be distributed under the conditions of the LaTeX Project Public
%% License, either version 1.2 of this license or (at your option) any
%% later version.  The latest version of this license is in
%%    http://www.latex-project.org/lppl.txt
%% and version 1.2 or later is part of all distributions of LaTeX
%% version 1999/12/01 or later.
%%
%% The list of all files belonging to the 'oup-authoring-template Bundle' is
%% given in the file `manifest.txt'.
%%
%% Template article for OXFORD UNIVERSITY PRESS's document class `oup-authoring-template'
%% with bibliographic references
%%

%%%CONTEMPORARY%%%
%\documentclass[unnumsec,webpdf,contemporary,large]{oup-authoring-template}%
%\documentclass[unnumsec,webpdf,contemporary,large,namedate]{oup-authoring-template}% uncomment this line for author year citations and comment the above
%\documentclass[unnumsec,webpdf,contemporary,medium]{oup-authoring-template}
%\documentclass[unnumsec,webpdf,contemporary,small]{oup-authoring-template}

%%%MODERN%%%
\documentclass[unnumsec,webpdf,modern,large,table,super,numbers,sort&compress]{oup-authoring-template}
%\documentclass[unnumsec,webpdf,modern,large,namedate]{oup-authoring-template}% uncomment this line for author year citations and comment the above
%\documentclass[unnumsec,webpdf,modern,medium]{oup-authoring-template}
%\documentclass[unnumsec,webpdf,modern,small]{oup-authoring-template}

\usepackage{hyperref}
\usepackage{graphicx}
%\onecolumn

%%%TRADITIONAL%%%
%\documentclass[unnumsec,webpdf,traditional,large]{oup-authoring-template}
%\documentclass[unnumsec,webpdf,traditional,large,namedate]{oup-authoring-template}% uncomment this line for author year citations and comment the above
%\documentclass[unnumsec,namedate,webpdf,traditional,medium]{oup-authoring-template}
%\documentclass[namedate,webpdf,traditional,small]{oup-authoring-template}

% \onecolumn % for one column layouts

%\usepackage{showframe}
\usepackage[section]{placeins}
\usepackage{array, makecell}
\usepackage{xparse}
\NewDocumentCommand{\twoStringTabular}{mm}{%
    \begin{tabular}[c]{@{}c@{}}%
    #1 \\ #2%
    \end{tabular}%
}

\usepackage{amsfonts}
\usepackage{nicematrix}
\usepackage{adjustbox}
\usepackage{caption} 
\captionsetup[table]{skip=10pt}
\usepackage{rotating}
\usepackage{enumitem}
\usepackage{colortbl}

\captionsetup[table]{
  position=below,
  justification=raggedright,
  singlelinecheck=false % <<< raggadright also when the caption is shorter
                        % than a single line
}
\usepackage{siunitx}
\usepackage{booktabs, multirow} % for borders and merged ranges
\usepackage{soul}% for underlines
%\usepackage[table]{xcolor} % for cell colors
\usepackage{changepage,threeparttable} % for wide tables

\renewcommand{\contentsname}{REFERENCES}
\renewcommand{\refname}{REFERENCES}

\newcommand{\textsfbf}[1]{\textsf{\textbf{#1}}}

\hypersetup{colorlinks=true, linkcolor=blue, citecolor=blue, urlcolor=black}
\graphicspath{{Fig/}}

\usepackage{xurl}
\usepackage[super]{nth}

% line numbers
%\usepackage[mathlines, switch]{lineno}
%\usepackage[right]{lineno}
\begin{document}

\journaltitle{Journal of the American Medical Informatics Association}
\DOI{DOI HERE}
\pubyear{2013}
\access{Advance Access Publication Date: Day Month Year}

\firstpage{1}

%\subtitle{Subject Section}

\title[]{Collaborative and privacy-enhancing workflows on a clinical data warehouse: an example developing natural language processing pipelines to detect medical conditions}

\author[1,$\ast$]{Thomas Petit-Jean, MSc\ORCID{0000-0002-4433-442X}}
\author[1,2]{Christel Gérardin, MD, PhD\ORCID{0000-0002-9303-6349}}
\author[3]{Emmanuelle Berthelot, MD\ORCID{0000-0002-0418-3110}}
\author[1,4]{Gilles Chatellier, MD\ORCID{0000-0002-6373-8956}}
\author[5]{Marie Frank, MD\ORCID{0000-0002-7929-6523}}
\author[6]{Xavier Tannier, PhD\ORCID{00000-0002-2452-8868}}
\author[6,7]{Emmanuelle Kempf, MD, PhD\ORCID{ORCID: 0000-0002-9285-1966}}
\author[1]{Romain Bey, PhD\ORCID{0000-0002-6413-5188}}

% \authormark{Author Name et al.}

\address[1]{Innovation and Data unit, IT Department, Assistance Publique-Hôpitaux de Paris, Paris, France}

\address[2]{Sorbonne Université, Inserm, Institut Pierre-Louis d'Epidémiologie et de Santé Publique, Paris, France}

\address[3]{Université Paris Sud, Paris, France ; Department of Cardiology, Hopital Bicêtre, Assistance Publique-Hôpitaux de Paris, Le Kremlin Bicêtre, France}

\address[4]{Université Paris Cité, Paris, France}

\address[5]{
Department of Medical Information, Hôpitaux Universitaires Paris-Saclay, Assistance Publique-Hôpitaux de Paris, Le Kremlin-Bicêtre, France}

\address[6]{Sorbonne Universite, Inserm, Universite Sorbonne Paris Nord, Laboratoire d’informatique médicale et d’ingénierie des connaissances en e-Sante, LIMICS, Paris, France}

\address[7]{Department of Medical Oncology, Henri Mondor and Albert Chenevier Teaching Hospital, Assistance Publique-Hôpitaux de Paris, Créteil, France}

\corresp[$\ast$]{Corresponding author: \href{email:thomas.petitjean@aphp.fr}{thomas.petitjean@aphp.fr}}

\abstract{
\textbf{Objective} \\
To develop and validate a natural language processing pipeline that detects 18 conditions in French clinical notes, incuding 16 comorbidities of the Charlson index, while exploring a collaborative and privacy-enhancing workflow. \\\\
\textbf{Materials and methods} \\
The detection pipeline relied both on rule-based and machine learning algorithms respectively for named entity recognition and entity qualification, respectively. We used a large language model pre-trained on millions of clinical notes along with annotated clinical notes in the context of three cohort studies related to oncology, cardiology and rheumatology. The overall workflow was conceived to foster collaboration between studies while respecting the privacy constraints of the data warehouse. We estimated the added values of the advanced technologies and of the collaborative setting. \\\\
\textbf{Results} \\
The pipeline reached macro-averaged F1-score positive predictive value, sensitivity and specificity of 95.7 (95\%CI  94.5 - 96.3), 95.4 (95\%CI  94.0 - 96.3), 96.0 (95\%CI  94.0 - 96.7) and 99.2 (95\%CI  99.0 - 99.4), respectively. F1-scores were superior to those observed using alternative technologies or non-collaborative settings. The models were shared through a secured registry. \\\\
\textbf{Conclusions} \\
We demonstrated that a community of investigators working on a common clinical data warehouse could efficiently and securely collaborate to develop, validate and use sensitive artificial intelligence models. In particular, we provided an efficient and robust natural language processing pipeline that detects conditions mentioned in clinical notes. \\
}
\keywords{natural language processing, domain adaptation, Charlson score index, comorbidities, privacy}

\maketitle

\input{body.tex}

\end{document}
