# Supplementary material for: Collaborative and privacy-enhancing workflows on a clinical data warehouse: an example developing natural language processing pipelines to detect medical conditions
Source: J Am Med Inform Assoc. 2024 Apr 4;31(6):1280–90. doi: 10.1093/jamia/ocae069 (PMC11105139; doi:10.1093/jamia/ocae069)
Supplement: ocae069_Supplementary_Data [file ocae069_supplementary_data.zip › ocae069_Supplementary_Data/main_latex_proofred/figures/f2.tex]

\begin{figure*}[!t]%
\centering
\includegraphics[width=\textwidth]{figures/f2.png}
\caption{
\textbf{Development, training and serving workflows. A) Iterative development of the rule-based Named Entity Recognition (NER) module of the Natural Language Processing (NLP) pipeline:} the two annotation sessions take place in each one of the three studies’ secure environments accessing the full electronic health records of each cohort’s patients, while development occurs in a separate dedicated environment accessing only non-identifying anomalies. \textbf{B) Training of the Machine Learning (ML) based qualification module:} the module is initialized by a clinical privacy-sensitive model downloaded from a secured clinical model hub. It is then trained on snippets gathered during A). \textbf{C) Validation and serving of the module:} Once trained, the qualification module is pushed to the clinical model hub, from which it can be served to study environments.}\label{fig2}
\end{figure*}
