# Supplementary material for: Collaborative and privacy-enhancing workflows on a clinical data warehouse: an example developing natural language processing pipelines to detect medical conditions
Source: J Am Med Inform Assoc. 2024 Apr 4;31(6):1280–90. doi: 10.1093/jamia/ocae069 (PMC11105139; doi:10.1093/jamia/ocae069)
Supplement: ocae069_Supplementary_Data [file ocae069_supplementary_data.zip › ocae069_Supplementary_Data/main_latex_proofred/figures/f3.tex]

\begin{figure*}[!t]
\centering
\includegraphics[width=0.8\textwidth]{figures/f3.png}
\caption{Prevalence of conditions estimated either via the main \textsfbf{NLP-ML-CLINICAL} pipeline (blue), the alternative \textsfbf{CLAIM} pipeline (orange) or a \textsfbf{chart review} of clinical notes (hashed yellow) considering inpatient stays of the cardiology (b), oncology (c), rheumatology (d) and overall (a) cohorts, respectively (number of stays in brackets).}\label{fig3}
\end{figure*}
