# Supplementary material for: Collaborative and privacy-enhancing workflows on a clinical data warehouse: an example developing natural language processing pipelines to detect medical conditions
Source: J Am Med Inform Assoc. 2024 Apr 4;31(6):1280–90. doi: 10.1093/jamia/ocae069 (PMC11105139; doi:10.1093/jamia/ocae069)
Supplement: ocae069_Supplementary_Data [file ocae069_supplementary_data.zip › ocae069_Supplementary_Data/main_latex_proofred/figures/f4.tex]

\begin{figure*}[!t]
\centering
\includegraphics[width=0.8\textwidth]{figures/f4.png}
\caption{Comparison of the stay-level micro-averaged F1-score of the pipelines and their 95\% confidence intervals simulating various levels of collaboration. (A) The main \textsfbf{NLP-ML-CLINICAL} pipeline that reuses the clinical language model of a former project is compared to (B) the \textsfbf{NLP-ML-GENERIC} pipeline that only uses a public language model. In each case, the performances are estimated on every (training study, validation study) couple available. The first column (left hatched) shows performances of the final pipeline trained on the three cohorts together. The main diagonal (right hatched) shows performances of the final pipeline in a hypothetical non-collaborative setting, i.e., trained and validated on the same cohort. 95\% confidence intervals were estimated by bootstrapping.}\label{fig4}
\end{figure*}
