# Supplementary material for: Collaborative and privacy-enhancing workflows on a clinical data warehouse: an example developing natural language processing pipelines to detect medical conditions
Source: J Am Med Inform Assoc. 2024 Apr 4;31(6):1280–90. doi: 10.1093/jamia/ocae069 (PMC11105139; doi:10.1093/jamia/ocae069)
Supplement: ocae069_Supplementary_Data [file ocae069_supplementary_data.zip › ocae069_Supplementary_Data/main_latex_proofred/figures/fchart.tex]

\begin{figure}[!t]%
\centering
\includegraphics[width=0.5\textwidth]{figures/fchart.png}
\caption{Structure of the three implemented Natural Language Processing pipelines (\textsfbf{NLP-ML-CLINICAL}, \textsfbf{NLP-ML-GENERIC} and \textsfbf{NLP-RB}), each featuring a specific Qualification module. In green are the rule-based, iteratively-improved Named Entity Recognition modules.}\label{figchart}
\end{figure}
