# Supplementary material for: Collaborative and privacy-enhancing workflows on a clinical data warehouse: an example developing natural language processing pipelines to detect medical conditions
Source: J Am Med Inform Assoc. 2024 Apr 4;31(6):1280–90. doi: 10.1093/jamia/ocae069 (PMC11105139; doi:10.1093/jamia/ocae069)
Supplement: ocae069_Supplementary_Data [file ocae069_supplementary_data.zip › ocae069_Supplementary_Data/main_latex_proofred/nicematrix.sty]

%%
%% This is file `nicematrix.sty',
%% generated with the docstrip utility.
%%
%% The original source files were:
%%
%% nicematrix-code.dtx  (with options: `package')
%% 
%% Copyright (C) 2018-2023 by F. Pantigny
%% 
%% This file may be distributed and/or modified under the
%% conditions of the LaTeX Project Public License, either
%% version 1.3 of this license or (at your option) any later
%% version.  The latest version of this license is in:
%% 
%%      http://www.latex-project.org/lppl.txt
%% 
%% and version 1.3 or later is part of all distributions of
%% LaTeX version 2005/12/01 or later.
%% 
\def\myfileversion{6.22}
\def\myfiledate{2023/08/14}
\RequirePackage{pgfcore}
\usepgfmodule{shapes}
\RequirePackage{l3keys2e}
\ProvidesExplPackage
  {nicematrix}
  {\myfiledate}
  {\myfileversion}
  {Enhanced arrays with the help of PGF/TikZ}
\RequirePackage { array }
\RequirePackage { amsmath }
\cs_new_protected:Npn \__nicematrix_error:n { \msg_error:nn { nicematrix } }
\cs_new_protected:Npn \__nicematrix_warning:n { \msg_warning:nn { nicematrix } }
\cs_new_protected:Npn \__nicematrix_error:nn { \msg_error:nnn { nicematrix } }
\cs_generate_variant:Nn \__nicematrix_error:nn { n x }
\cs_new_protected:Npn \__nicematrix_error:nnn { \msg_error:nnnn { nicematrix } }
\cs_new_protected:Npn \__nicematrix_fatal:n { \msg_fatal:nn { nicematrix } }
\cs_new_protected:Npn \__nicematrix_fatal:nn { \msg_fatal:nnn { nicematrix } }
\cs_new_protected:Npn \__nicematrix_msg_new:nn { \msg_new:nnn { nicematrix } }
\cs_new_protected:Npn \__nicematrix_msg_new:nnn #1 #2 #3
  {
    \bool_if:NTF \g__nicematrix_messages_for_Overleaf_bool
      { \msg_new:nnn { nicematrix } { #1 } { #2 \\ #3 } }
      { \msg_new:nnnn { nicematrix } { #1 } { #2 } { #3 } }
  }
\cs_new_protected:Npn \__nicematrix_error_or_warning:n
  { \bool_if:NTF \g__nicematrix_messages_for_Overleaf_bool \__nicematrix_warning:n \__nicematrix_error:n }
\bool_new:N \g__nicematrix_messages_for_Overleaf_bool
\bool_gset:Nn \g__nicematrix_messages_for_Overleaf_bool
  {
       \str_if_eq_p:Vn \c_sys_jobname_str { _region_ }  % for Emacs
    || \str_if_eq_p:Vn \c_sys_jobname_str { output }   % for Overleaf
  }
\cs_new_protected:Npn \__nicematrix_msg_redirect_name:nn
  { \msg_redirect_name:nnn { nicematrix } }
\cs_new_protected:Npn \__nicematrix_gredirect_none:n #1
  {
    \group_begin:
    \globaldefs = 1
    \__nicematrix_msg_redirect_name:nn { #1 } { none }
    \group_end:
  }
\cs_new_protected:Npn \__nicematrix_err_gredirect_none:n #1
  {
    \__nicematrix_error:n { #1 }
    \__nicematrix_gredirect_none:n { #1 }
  }
\cs_new_protected:Npn \__nicematrix_warning_gredirect_none:n #1
  {
    \__nicematrix_warning:n { #1 }
    \__nicematrix_gredirect_none:n { #1 }
  }
\__nicematrix_msg_new:nn { Internal~error }
  {
    Potential~problem~when~using~nicematrix.\\
    The~package~nicematrix~have~detected~a~modification~of~the~
    standard~environment~{array}~(of~the~package~array).~Maybe~you~will~encounter~
    some~slight~problems~when~using~nicematrix.~If~you~don't~want~to~see~
    this~message~again,~load~nicematrix~with:~\token_to_str:N
    \usepackage[no-test-for-array]{nicematrix}.
  }
\__nicematrix_msg_new:nn { mdwtab~loaded }
  {
    The~packages~'mdwtab'~and~'nicematrix'~are~incompatible.~
    This~error~is~fatal.
  }
\cs_new_protected:Npn \__nicematrix_security_test:n #1
  {
    \peek_meaning:NTF \ignorespaces
      { \__nicematrix_security_test_i:w }
      { \__nicematrix_error:n { Internal~error } }
    #1
  }
\cs_new_protected:Npn \__nicematrix_security_test_i:w \ignorespaces #1
  {
    \peek_meaning:NF \unskip { \__nicematrix_error:n { Internal~error } }
    #1
  }
\hook_gput_code:nnn { begindocument / after } { . }
  {
    \IfPackageLoadedTF { mdwtab }
      { \__nicematrix_fatal:n { mdwtab~loaded } }
      {
        \bool_if:NF \g__nicematrix_no_test_for_array_bool
          {
            \group_begin:
              \hbox_set:Nn \l_tmpa_box
                {
                  \begin { tabular } { c > { \__nicematrix_security_test:n } c c }
                  text & & text
                  \end { tabular }
                }
            \group_end:
          }
      }
  }
\cs_new_protected:Npn \__nicematrix_collect_options:n #1
  {
    \peek_meaning:NTF [
      { \__nicematrix_collect_options:nw { #1 } }
      { #1 { } }
  }
\NewDocumentCommand \__nicematrix_collect_options:nw { m r[] }
  { \__nicematrix_collect_options:nn { #1 } { #2 } }

\cs_new_protected:Npn \__nicematrix_collect_options:nn #1 #2
  {
    \peek_meaning:NTF [
      { \__nicematrix_collect_options:nnw { #1 } { #2 } }
      { #1 { #2 } }
  }

\cs_new_protected:Npn \__nicematrix_collect_options:nnw #1#2[#3]
  { \__nicematrix_collect_options:nn { #1 } { #2 , #3 } }
\tl_new:N \l__nicematrix_argspec_tl
\cs_generate_variant:Nn \seq_set_split:Nnn { N V n }
\cs_generate_variant:Nn \keys_define:nn { n x }
\cs_generate_variant:Nn \str_lowercase:n { V }
\hook_gput_code:nnn { begindocument } { . }
  {
    \IfPackageLoadedTF { tikz }
      {
        \tl_const:Nn \c__nicematrix_pgfortikzpicture_tl { \exp_not:N \tikzpicture }
        \tl_const:Nn \c__nicematrix_endpgfortikzpicture_tl { \exp_not:N \endtikzpicture }
      }
      {
        \tl_const:Nn \c__nicematrix_pgfortikzpicture_tl { \exp_not:N \pgfpicture }
        \tl_const:Nn \c__nicematrix_endpgfortikzpicture_tl { \exp_not:N \endpgfpicture }
      }
  }
\@ifclassloaded { revtex4-1 }
  { \bool_const:Nn \c__nicematrix_revtex_bool \c_true_bool }
  {
    \@ifclassloaded { revtex4-2 }
      { \bool_const:Nn \c__nicematrix_revtex_bool \c_true_bool }
      {
        \cs_if_exist:NT \rvtx@ifformat@geq
          { \bool_const:Nn \c__nicematrix_revtex_bool \c_true_bool }
          { \bool_const:Nn \c__nicematrix_revtex_bool \c_false_bool }
      }
  }
\cs_generate_variant:Nn \tl_if_single_token_p:n { V }
\regex_const:Nn \c__nicematrix_columncolor_regex { \c { columncolor } }
\cs_new_protected:Npn \__nicematrix_provide_pgfsyspdfmark:
  {
    \iow_now:Nn \@mainaux
      {
        \ExplSyntaxOn
        \cs_if_free:NT \pgfsyspdfmark
          { \cs_set_eq:NN \pgfsyspdfmark \@gobblethree }
        \ExplSyntaxOff
      }
    \cs_gset_eq:NN \__nicematrix_provide_pgfsyspdfmark: \prg_do_nothing:
  }
\ProvideDocumentCommand \iddots { }
  {
    \mathinner
      {
        \tex_mkern:D 1 mu
        \box_move_up:nn { 1 pt } { \hbox:n { . } }
        \tex_mkern:D 2 mu
        \box_move_up:nn { 4 pt } { \hbox:n { . } }
        \tex_mkern:D 2 mu
        \box_move_up:nn { 7 pt }
          { \vbox:n { \kern 7 pt \hbox:n { . } } }
        \tex_mkern:D 1 mu
      }
  }
\hook_gput_code:nnn { begindocument } { . }
  {
    \IfPackageLoadedTF { booktabs }
      { \iow_now:Nn \@mainaux \nicematrix@redefine@check@rerun }
      { }
  }
\cs_set_protected:Npn \nicematrix@redefine@check@rerun
  {
    \cs_set_eq:NN \__nicematrix_old_pgfutil@check@rerun \pgfutil@check@rerun
    \cs_set_protected:Npn \pgfutil@check@rerun ##1 ##2
      {
        \str_if_eq:eeF { nm- } { \tl_range:nnn { ##1 } 1 3 }
          { \__nicematrix_old_pgfutil@check@rerun { ##1 } { ##2 } }
      }
  }
\hook_gput_code:nnn { begindocument } { . }
  {
    \IfPackageLoadedTF { colortbl }
      { }
      {
        \cs_set_protected:Npn \CT@arc@ { }
        \cs_set:Npn \arrayrulecolor #1 # { \CT@arc { #1 } }
        \cs_set:Npn \CT@arc #1 #2
          {
            \dim_compare:nNnT \baselineskip = \c_zero_dim \noalign
              { \cs_gset:Npn \CT@arc@ { \color #1 { #2 } } }
          }
        \cs_set:Npn \doublerulesepcolor #1 # { \CT@drs { #1 } }
        \cs_set:Npn \CT@drs #1 #2
          {
            \dim_compare:nNnT \baselineskip = \c_zero_dim \noalign
              { \cs_gset:Npn \CT@drsc@ { \color #1 { #2 } } }
          }
        \cs_set:Npn \hline
          {
            \noalign { \ifnum 0 = `} \fi
            \cs_set_eq:NN \hskip \vskip
            \cs_set_eq:NN \vrule \hrule
            \cs_set_eq:NN \@width \@height
            { \CT@arc@ \vline }
            \futurelet \reserved@a
            \@xhline
          }
      }
  }
\cs_set:Npn \__nicematrix_standard_cline #1 { \__nicematrix_standard_cline:w #1 \q_stop }
\cs_set:Npn \__nicematrix_standard_cline:w #1-#2 \q_stop
  {
    \int_compare:nNnT \l__nicematrix_first_col_int = 0 { \omit & }
    \int_compare:nNnT { #1 } > 1 { \multispan { \int_eval:n { #1 - 1 } } & }
    \multispan { \int_eval:n { #2 - #1 + 1 } }
    {
      \CT@arc@
      \leaders \hrule \@height \arrayrulewidth \hfill
      \skip_horizontal:N \c_zero_dim
    }
    \everycr { }
    \cr
    \noalign { \skip_vertical:N -\arrayrulewidth }
  }
\cs_set:Npn \__nicematrix_cline
  { \__nicematrix_cline_i:en \l__nicematrix_first_col_int }
\cs_set:Npn \__nicematrix_cline_i:nn #1 #2 { \__nicematrix_cline_i:w #1|#2- \q_stop }
\cs_set:Npn \__nicematrix_cline_i:w #1|#2-#3 \q_stop
  {
    \tl_if_empty:nTF { #3 }
      { \__nicematrix_cline_iii:w #1|#2-#2 \q_stop }
      { \__nicematrix_cline_ii:w #1|#2-#3 \q_stop }
  }
\cs_set:Npn \__nicematrix_cline_ii:w #1|#2-#3-\q_stop
  { \__nicematrix_cline_iii:w #1|#2-#3 \q_stop }
\cs_set:Npn \__nicematrix_cline_iii:w #1|#2-#3 \q_stop
  {
    \int_compare:nNnT { #1 } < { #2 }
      { \multispan { \int_eval:n { #2 - #1 } } & }
    \multispan { \int_eval:n { #3 - #2 + 1 } }
      {
        \CT@arc@
        \leaders \hrule \@height \arrayrulewidth \hfill
        \skip_horizontal:N \c_zero_dim
      }
    \peek_meaning_remove_ignore_spaces:NTF \cline
      { & \__nicematrix_cline_i:en { \int_eval:n { #3 + 1 } } }
      { \everycr { } \cr }
  }
\cs_generate_variant:Nn \__nicematrix_cline_i:nn { e n }
\cs_new:Npn \__nicematrix_math_toggle_token:
  { \bool_if:NF \l__nicematrix_tabular_bool \c_math_toggle_token }
\cs_new_protected:Npn \__nicematrix_set_CT@arc@:n #1
  {
    \tl_if_blank:nF { #1 }
      {
        \tl_if_head_eq_meaning:nNTF { #1 } [
          { \cs_set:Npn \CT@arc@ { \color #1 } }
          { \cs_set:Npn \CT@arc@ { \color { #1 } } }
      }
  }
\cs_generate_variant:Nn \__nicematrix_set_CT@arc@:n { V }
\cs_new_protected:Npn \__nicematrix_set_CT@drsc@:n #1
  {
    \tl_if_head_eq_meaning:nNTF { #1 } [
      { \cs_set:Npn \CT@drsc@ { \color #1 } }
      { \cs_set:Npn \CT@drsc@ { \color { #1 } } }
  }
\cs_generate_variant:Nn \__nicematrix_set_CT@drsc@:n { V }
\cs_new:Npn \__nicematrix_exp_color_arg:Nn #1 #2
  {
    \tl_if_head_eq_meaning:nNTF { #2 } [
      { #1 #2 }
      { #1 { #2 } }
  }
\cs_generate_variant:Nn \__nicematrix_exp_color_arg:Nn { N V }
\cs_new_protected:Npn \__nicematrix_color:n #1
  { \tl_if_blank:nF { #1 } { \__nicematrix_exp_color_arg:Nn \color { #1 } } }
\cs_generate_variant:Nn \__nicematrix_color:n { V }
\cs_set_eq:NN \__nicematrix_old_pgfpointanchor \pgfpointanchor
\hook_gput_code:nnn { begindocument } { . }
  {
    \IfPackageLoadedTF { siunitx }
      {
        \cs_new_protected:Npn \__nicematrix_renew_NC@rewrite@S:
          {
            \renewcommand*{\NC@rewrite@S}[1][]
              {
                \tl_if_empty:nTF { ##1 }
                  {
                    \@temptokena \exp_after:wN
                      { \tex_the:D \@temptokena \__nicematrix_S: }
                  }
                  {
                    \@temptokena \exp_after:wN
                      { \tex_the:D \@temptokena \__nicematrix_S: [ ##1 ] }
                  }
                \NC@find
              }
          }
      }
      { \cs_set_eq:NN \__nicematrix_renew_NC@rewrite@S: \prg_do_nothing: }
  }
\cs_new_protected:Npn \__nicematrix_rescan_for_spanish:N #1
  {
    \tl_set_rescan:Nno
      #1
      {
        \char_set_catcode_other:N >
        \char_set_catcode_other:N <
      }
      #1
  }
\int_new:N \g__nicematrix_env_int
\cs_new:Npn \__nicematrix_env: { nm - \int_use:N \g__nicematrix_env_int }
\NewExpandableDocumentCommand \NiceMatrixLastEnv { }
  { \int_use:N \g__nicematrix_env_int }
\cs_new_protected:Npn \__nicematrix_qpoint:n #1
  { \pgfpointanchor { \__nicematrix_env: - #1 } { center } }
\bool_new:N \l__nicematrix_tabular_bool
\bool_new:N \g__nicematrix_delims_bool
\bool_gset_true:N \g__nicematrix_delims_bool
\bool_new:N \l__nicematrix_preamble_bool
\bool_set_true:N \l__nicematrix_preamble_bool
\bool_new:N \l__nicematrix_NiceMatrix_without_vlines_bool
\int_new:N \g__nicematrix_NiceMatrixBlock_int
\int_new:N \g__nicematrix_notes_caption_int
\dim_new:N \l__nicematrix_columns_width_dim
\dim_new:N \l__nicematrix_col_width_dim
\dim_set:Nn \l__nicematrix_col_width_dim { -1 cm }
\int_new:N \g__nicematrix_row_total_int
\int_new:N \g__nicematrix_col_total_int
\int_new:N \g__nicematrix_last_row_node_int
\int_new:N \l__nicematrix_key_nb_rows_int
\str_new:N \l__nicematrix_hpos_cell_str
\str_set:Nn \l__nicematrix_hpos_cell_str { c }
\dim_new:N \g__nicematrix_blocks_wd_dim
\dim_new:N \g__nicematrix_blocks_ht_dim
\dim_new:N \g__nicematrix_blocks_dp_dim
\dim_new:N \l__nicematrix_block_ysep_dim
\dim_new:N \l__nicematrix_width_dim
\seq_new:N \g__nicematrix_names_seq
\bool_new:N \l__nicematrix_in_env_bool
\bool_new:N \l__nicematrix_notes_detect_duplicates_bool
\bool_set_true:N \l__nicematrix_notes_detect_duplicates_bool
\dim_new:N \l__nicematrix_tabular_width_dim
\dim_new:N \l__nicematrix_rule_width_dim
\bool_new:N \g__nicematrix_rotate_bool
\bool_new:N \g__nicematrix_rotate_c_bool
\bool_new:N \l__nicematrix_X_column_bool
\bool_new:N \g__nicematrix_caption_finished_bool
\tl_new:N \g__nicematrix_aux_tl
\bool_new:N \g__nicematrix_aux_found_bool
\seq_new:N \g__nicematrix_size_seq
\tl_new:N \g__nicematrix_left_delim_tl
\tl_new:N \g__nicematrix_right_delim_tl
\tl_new:N \g__nicematrix_preamble_tl
\tl_new:N \l__nicematrix_columns_type_tl
\hook_gput_code:nnn { begindocument } { . }
  { \__nicematrix_set_preamble:Nn \l__nicematrix_columns_type_tl { c } }
\tl_new:N \l__nicematrix_xdots_down_tl
\tl_new:N \l__nicematrix_xdots_up_tl
\tl_new:N \l__nicematrix_xdots_middle_tl
\cs_new_protected:Npn \__nicematrix_test_if_math_mode:
  {
    \if_mode_math: \else:
      \__nicematrix_fatal:n { Outside~math~mode }
    \fi:
  }
\tl_new:N \l__nicematrix_letter_vlism_tl
\seq_new:N \g__nicematrix_cols_vlism_seq
\colorlet { nicematrix-last-col } { . }
\colorlet { nicematrix-last-row } { . }
\str_new:N \g__nicematrix_name_env_str
\tl_new:N \g__nicematrix_com_or_env_str
\tl_gset:Nn \g__nicematrix_com_or_env_str { environment }
\cs_new:Npn \__nicematrix_full_name_env:
  {
    \str_if_eq:VnTF \g__nicematrix_com_or_env_str { command }
      { command \space \c_backslash_str \g__nicematrix_name_env_str }
      { environment \space \{ \g__nicematrix_name_env_str \} }
  }
\tl_new:N \l__nicematrix_code_tl
\tl_new:N \l__nicematrix_pgf_node_code_tl

\tl_new:N \g__nicematrix_pre_code_before_tl
\tl_new:N \g_nicematrix_code_before_tl
\tl_new:N \g__nicematrix_pre_code_after_tl
\tl_new:N \g_nicematrix_code_after_tl
\bool_new:N \l__nicematrix_in_code_after_bool
\int_new:N \l__nicematrix_old_iRow_int
\int_new:N \l__nicematrix_old_jCol_int
\seq_new:N \l__nicematrix_custom_line_commands_seq
\tl_new:N \l__nicematrix_rules_color_tl
\int_new:N \g__nicematrix_total_X_weight_int
\bool_new:N \l__nicematrix_X_columns_aux_bool
\dim_new:N \l__nicematrix_X_columns_dim
\bool_new:N \g__nicematrix_after_col_zero_bool
\bool_new:N \g__nicematrix_row_of_col_done_bool
\bool_new:N \g__nicematrix_not_empty_cell_bool
\tl_new:N \l__nicematrix_code_before_tl
\bool_new:N \l__nicematrix_code_before_bool
\tl_new:N \g__nicematrix_row_style_tl
\dim_new:N \l__nicematrix_x_initial_dim
\dim_new:N \l__nicematrix_y_initial_dim
\dim_new:N \l__nicematrix_x_final_dim
\dim_new:N \l__nicematrix_y_final_dim
\dim_zero_new:N \l__nicematrix_tmpc_dim
\dim_zero_new:N \l__nicematrix_tmpd_dim
\bool_new:N \g__nicematrix_empty_cell_bool
\dim_new:N \g__nicematrix_width_last_col_dim
\dim_new:N \g__nicematrix_width_first_col_dim
\seq_new:N \g__nicematrix_blocks_seq
\seq_new:N \g__nicematrix_pos_of_blocks_seq
\seq_new:N \g__nicematrix_pos_of_xdots_seq
\seq_new:N \g__nicematrix_pos_of_stroken_blocks_seq
\seq_new:N \l__nicematrix_corners_cells_seq
\seq_new:N \g__nicematrix_submatrix_names_seq
\bool_new:N \l__nicematrix_width_used_bool
\seq_new:N \g__nicematrix_multicolumn_cells_seq
\seq_new:N \g__nicematrix_multicolumn_sizes_seq
\int_new:N \l__nicematrix_row_min_int
\int_new:N \l__nicematrix_row_max_int
\int_new:N \l__nicematrix_col_min_int
\int_new:N \l__nicematrix_col_max_int
\seq_new:N \g__nicematrix_submatrix_seq
\int_new:N \g__nicematrix_static_num_of_col_int
\tl_new:N \l__nicematrix_fill_tl
\tl_new:N \l__nicematrix_opacity_tl
\tl_new:N \l__nicematrix_draw_tl
\seq_new:N \l__nicematrix_tikz_seq
\clist_new:N \l__nicematrix_borders_clist
\dim_new:N \l__nicematrix_rounded_corners_dim
\dim_new:N \l__nicematrix_tab_rounded_corners_dim
\tl_new:N \l__nicematrix_color_tl
\dim_new:N \l__nicematrix_line_width_dim
\str_new:N \l__nicematrix_hpos_block_str
\str_set:Nn \l__nicematrix_hpos_block_str { c }
\bool_new:N \l__nicematrix_hpos_of_block_cap_bool
\str_new:N \l__nicematrix_vpos_of_block_str
\str_set:Nn \l__nicematrix_vpos_of_block_str { c }
\bool_new:N \l__nicematrix_draw_first_bool
\bool_new:N \l__nicematrix_vlines_block_bool
\bool_new:N \l__nicematrix_hlines_block_bool
\int_new:N \g__nicematrix_block_box_int
\dim_new:N \l__nicematrix_submatrix_extra_height_dim
\dim_new:N \l__nicematrix_submatrix_left_xshift_dim
\dim_new:N \l__nicematrix_submatrix_right_xshift_dim
\clist_new:N \l__nicematrix_hlines_clist
\clist_new:N \l__nicematrix_vlines_clist
\clist_new:N \l__nicematrix_submatrix_hlines_clist
\clist_new:N \l__nicematrix_submatrix_vlines_clist
\bool_new:N \l__nicematrix_hvlines_bool
\bool_new:N \l__nicematrix_dotted_bool
\bool_new:N \l__nicematrix_in_caption_bool
\int_new:N \l__nicematrix_first_row_int
\int_set:Nn \l__nicematrix_first_row_int 1
\int_new:N \l__nicematrix_first_col_int
\int_set:Nn \l__nicematrix_first_col_int 1
\int_new:N \l__nicematrix_last_row_int
\int_set:Nn \l__nicematrix_last_row_int { -2 }
\bool_new:N \l__nicematrix_last_row_without_value_bool
\bool_new:N \l__nicematrix_last_col_without_value_bool
\int_new:N \l__nicematrix_last_col_int
\int_set:Nn \l__nicematrix_last_col_int { -2 }
\bool_new:N \g__nicematrix_last_col_found_bool
\bool_new:N \l__nicematrix_in_last_col_bool
\cs_set_protected:Npn \__nicematrix_cut_on_hyphen:w #1-#2\q_stop
  {
    \tl_set:Nn \l_tmpa_tl { #1 }
    \tl_set:Nn \l_tmpb_tl { #2 }
  }
\cs_new_protected:Npn \__nicematrix_expand_clist:N #1
  {
    \clist_if_in:NnF #1 { all }
      {
        \clist_clear:N \l_tmpa_clist
        \clist_map_inline:Nn #1
          {
            \tl_if_in:nnTF { ##1 } { - }
              { \__nicematrix_cut_on_hyphen:w ##1 \q_stop }
              {
                \tl_set:Nn \l_tmpa_tl { ##1 }
                \tl_set:Nn \l_tmpb_tl { ##1 }
              }
            \int_step_inline:nnn { \l_tmpa_tl } { \l_tmpb_tl }
              { \clist_put_right:Nn \l_tmpa_clist { ####1 } }
          }
        \tl_set_eq:NN #1 \l_tmpa_clist
      }
  }
\hook_gput_code:nnn { begindocument } { . }
  {
    \dim_const:Nn \c__nicematrix_shift_Ldots_last_row_dim { 0.5 em }
    \dim_const:Nn \c__nicematrix_shift_exterior_Vdots_dim { 0.6 em }
    \dim_const:Nn \c__nicematrix_innersep_middle_dim { 0.17 em }
  }
\newcounter { tabularnote }
\seq_new:N \g__nicematrix_notes_seq
\seq_new:N \g__nicematrix_notes_in_caption_seq
\tl_new:N \g__nicematrix_tabularnote_tl
\seq_new:N \l__nicematrix_notes_labels_seq
\newcounter{nicematrix_draft}
\cs_new_protected:Npn \__nicematrix_notes_format:n #1
  {
    \setcounter { nicematrix_draft } { #1 }
    \__nicematrix_notes_style:n { nicematrix_draft }
  }
\cs_new:Npn \__nicematrix_notes_style:n #1 { \textit { \alph { #1 } } }
\cs_new:Npn \__nicematrix_notes_label_in_tabular:n #1 { \textsuperscript { #1 } }
\cs_new:Npn \__nicematrix_notes_label_in_list:n #1 { \textsuperscript { #1 } }
\cs_set:Npn \thetabularnote { { \__nicematrix_notes_style:n { tabularnote } } }
\hook_gput_code:nnn { begindocument } { . }
  {
    \IfPackageLoadedTF { enumitem }
      {
        \newlist { tabularnotes } { enumerate } { 1 }
        \setlist [ tabularnotes ]
          {
            topsep = 0pt ,
            noitemsep ,
            leftmargin = * ,
            align = left ,
            labelsep = 0pt ,
            label =
              \__nicematrix_notes_label_in_list:n { \__nicematrix_notes_style:n { tabularnotesi } } ,
          }
        \newlist { tabularnotes* } { enumerate* } { 1 }
        \setlist [ tabularnotes* ]
          {
            afterlabel = \nobreak ,
            itemjoin = \quad ,
            label =
              \__nicematrix_notes_label_in_list:n { \__nicematrix_notes_style:n { tabularnotes*i } }
          }
        \NewDocumentCommand \tabularnote { o m }
          {
            \bool_if:nT { \cs_if_exist_p:N \@captype || \l__nicematrix_in_env_bool }
              {
                \bool_if:nTF { ! \l__nicematrix_tabular_bool && \l__nicematrix_in_env_bool }
                  { \__nicematrix_error:n { tabularnote~forbidden } }
                  {
                    \bool_if:NTF \l__nicematrix_in_caption_bool
                      { \__nicematrix_tabularnote_caption:nn { #1 } { #2 } }
                      { \__nicematrix_tabularnote:nn { #1 } { #2 } }
                  }
              }
          }
      }
      {
        \NewDocumentCommand \tabularnote { o m }
          {
            \__nicematrix_error_or_warning:n { enumitem~not~loaded }
            \__nicematrix_gredirect_none:n { enumitem~not~loaded }
          }
      }
  }
\cs_new_protected:Npn \__nicematrix_tabularnote:nn #1 #2
  {
    \int_zero:N \l_tmpa_int
    \bool_if:NT \l__nicematrix_notes_detect_duplicates_bool
      {
        \seq_map_indexed_inline:Nn \g__nicematrix_notes_seq
          {
            \tl_if_eq:nnT { { #1 } { #2 } } { ##2 }
              {
                \int_set:Nn \l_tmpa_int { ##1 }
                \seq_map_break:
              }
          }
        \int_compare:nNnF \l_tmpa_int = \c_zero_int
          { \int_add:Nn \l_tmpa_int \g__nicematrix_notes_caption_int }
      }
    \int_compare:nNnT \l_tmpa_int = \c_zero_int
      {
        \seq_gput_right:Nn \g__nicematrix_notes_seq { { #1 } { #2 } }
        \tl_if_novalue:nT { #1 } { \int_gincr:N \c@tabularnote }
      }
    \seq_put_right:Nx \l__nicematrix_notes_labels_seq
      {
        \tl_if_novalue:nTF { #1 }
          {
            \__nicematrix_notes_format:n
              {
                \int_eval:n
                  {
                    \int_compare:nNnTF \l_tmpa_int = \c_zero_int
                      \c@tabularnote
                      \l_tmpa_int
                  }
              }
          }
          { #1 }
     }
    \peek_meaning:NF \tabularnote
      {
        \hbox_set:Nn \l_tmpa_box
          {
            \__nicematrix_notes_label_in_tabular:n
              {
                \seq_use:Nnnn
                  \l__nicematrix_notes_labels_seq { , } { , } { , }
              }
          }
        \int_gsub:Nn \c@tabularnote { 1 }
        \int_set_eq:NN \l_tmpa_int \c@tabularnote
        \refstepcounter { tabularnote }
        \int_compare:nNnT \l_tmpa_int = \c@tabularnote
          { \int_gincr:N \c@tabularnote }
        \seq_clear:N \l__nicematrix_notes_labels_seq
        \bool_lazy_or:nnTF
          { \str_if_eq_p:Vn \l__nicematrix_hpos_cell_str { c } }
          { \str_if_eq_p:Vn \l__nicematrix_hpos_cell_str { r } }
          {
            \hbox_overlap_right:n { \box_use:N \l_tmpa_box }
            \skip_horizontal:n { \box_wd:N \l_tmpa_box }
          }
          { \box_use:N \l_tmpa_box }
      }
  }
\cs_new_protected:Npn \__nicematrix_tabularnote_caption:nn #1 #2
  {
    \bool_if:NTF \g__nicematrix_caption_finished_bool
      {
        \int_compare:nNnT
          \c@tabularnote = \g__nicematrix_notes_caption_int
          { \int_gzero:N \c@tabularnote }
        \seq_if_in:NnF \g__nicematrix_notes_in_caption_seq { { #1 } { #2 } }
          { \__nicematrix_error:n { Identical~notes~in~caption } }
      }
      {
        \seq_if_in:NnTF \g__nicematrix_notes_in_caption_seq { { #1 } { #2 } }
          {
            \bool_gset_true:N \g__nicematrix_caption_finished_bool
            \int_gset_eq:NN \g__nicematrix_notes_caption_int \c@tabularnote
            \int_gzero:N \c@tabularnote
          }
          { \seq_gput_right:Nn \g__nicematrix_notes_in_caption_seq { { #1 } { #2 } } }
      }
    \tl_if_novalue:nT { #1 } { \int_gincr:N \c@tabularnote }
    \seq_put_right:Nx \l__nicematrix_notes_labels_seq
      {
        \tl_if_novalue:nTF { #1 }
          { \__nicematrix_notes_format:n { \int_use:N \c@tabularnote } }
          { #1 }
      }
    \peek_meaning:NF \tabularnote
      {
        \__nicematrix_notes_label_in_tabular:n
          { \seq_use:Nnnn \l__nicematrix_notes_labels_seq { , } { , } { , } }
        \seq_clear:N \l__nicematrix_notes_labels_seq
      }
  }
\cs_new_protected:Npn \__nicematrix_count_novalue_first:nn #1 #2
  { \tl_if_novalue:nT { #1 } { \int_gincr:N \g__nicematrix_notes_caption_int } }
\cs_new_protected:Npn \__nicematrix_pgf_rect_node:nnnnn #1 #2 #3 #4 #5
  {
    \begin { pgfscope }
    \pgfset
      {
        inner~sep = \c_zero_dim ,
        minimum~size = \c_zero_dim
      }
    \pgftransformshift { \pgfpoint { 0.5 * ( #2 + #4 ) } { 0.5 * ( #3 + #5 ) } }
    \pgfnode
      { rectangle }
      { center }
      {
        \vbox_to_ht:nn
          { \dim_abs:n { #5 - #3 } }
          {
            \vfill
            \hbox_to_wd:nn { \dim_abs:n { #4 - #2 } } { }
          }
      }
      { #1 }
      { }
    \end { pgfscope }
  }
\cs_new_protected:Npn \__nicematrix_pgf_rect_node:nnn #1 #2 #3
  {
    \begin { pgfscope }
    \pgfset
      {
        inner~sep = \c_zero_dim ,
        minimum~size = \c_zero_dim
      }
    \pgftransformshift { \pgfpointscale { 0.5 } { \pgfpointadd { #2 } { #3 } } }
    \pgfpointdiff { #3 } { #2 }
    \pgfgetlastxy \l_tmpa_dim \l_tmpb_dim
    \pgfnode
      { rectangle }
      { center }
      {
        \vbox_to_ht:nn
          { \dim_abs:n \l_tmpb_dim }
          { \vfill \hbox_to_wd:nn { \dim_abs:n \l_tmpa_dim } { } }
      }
      { #1 }
      { }
    \end { pgfscope }
  }
\tl_new:N \l__nicematrix_caption_tl
\tl_new:N \l__nicematrix_short_caption_tl
\tl_new:N \l__nicematrix_label_tl
\bool_new:N \l__nicematrix_caption_above_bool
\bool_new:N \l__nicematrix_color_inside_bool
\bool_new:N \l__nicematrix_standard_cline_bool
\dim_new:N \l__nicematrix_cell_space_top_limit_dim
\dim_new:N \l__nicematrix_cell_space_bottom_limit_dim
\bool_new:N \l__nicematrix_xdots_h_labels_bool
\dim_new:N \l__nicematrix_xdots_inter_dim
\hook_gput_code:nnn { begindocument } { . }
  { \dim_set:Nn \l__nicematrix_xdots_inter_dim { 0.45 em } }
\dim_new:N \l__nicematrix_xdots_shorten_start_dim
\dim_new:N \l__nicematrix_xdots_shorten_end_dim
\hook_gput_code:nnn { begindocument } { . }
  {
    \dim_set:Nn \l__nicematrix_xdots_shorten_start_dim { 0.3 em }
    \dim_set:Nn \l__nicematrix_xdots_shorten_end_dim { 0.3 em }
  }
\dim_new:N \l__nicematrix_xdots_radius_dim
\hook_gput_code:nnn { begindocument } { . }
  { \dim_set:Nn \l__nicematrix_xdots_radius_dim { 0.53 pt } }
\tl_new:N \l__nicematrix_xdots_line_style_tl
\tl_const:Nn \c__nicematrix_standard_tl { standard }
\tl_set_eq:NN \l__nicematrix_xdots_line_style_tl \c__nicematrix_standard_tl
\bool_new:N \l__nicematrix_light_syntax_bool
\tl_new:N \l__nicematrix_baseline_tl
\tl_set:Nn \l__nicematrix_baseline_tl c
\bool_new:N \l__nicematrix_exterior_arraycolsep_bool
\bool_new:N \l__nicematrix_parallelize_diags_bool
\bool_set_true:N \l__nicematrix_parallelize_diags_bool
\clist_new:N \l__nicematrix_corners_clist
\dim_new:N \l__nicematrix_notes_above_space_dim
\hook_gput_code:nnn { begindocument } { . }
  { \dim_set:Nn \l__nicematrix_notes_above_space_dim { 1 mm } }
\bool_new:N \l__nicematrix_nullify_dots_bool
\bool_new:N \l__nicematrix_respect_arraystretch_bool
\bool_new:N \l__nicematrix_auto_columns_width_bool
\bool_new:N \g__nicematrix_recreate_cell_nodes_bool
\str_new:N \l__nicematrix_name_str
\bool_new:N \l__nicematrix_medium_nodes_bool
\bool_new:N \l__nicematrix_large_nodes_bool
\bool_new:N \l__nicematrix_except_borders_bool
\dim_new:N \l__nicematrix_left_margin_dim
\dim_new:N \l__nicematrix_right_margin_dim
\dim_new:N \l__nicematrix_extra_left_margin_dim
\dim_new:N \l__nicematrix_extra_right_margin_dim
\tl_new:N \l__nicematrix_end_of_row_tl
\tl_set:Nn \l__nicematrix_end_of_row_tl { ; }
\tl_new:N \l__nicematrix_xdots_color_tl
\tl_new:N \l__nicematrix_delimiters_color_tl
\bool_new:N \l__nicematrix_delimiters_max_width_bool
\keys_define:nn { NiceMatrix / xdots }
  {
    shorten-start .code:n =
      \hook_gput_code:nnn { begindocument } { . }
        { \dim_set:Nn \l__nicematrix_xdots_shorten_start_dim { #1 } } ,
    shorten-end .code:n =
      \hook_gput_code:nnn { begindocument } { . }
        { \dim_set:Nn \l__nicematrix_xdots_shorten_end_dim { #1 } } ,
    shorten-start .value_required:n = true ,
    shorten-end .value_required:n = true ,
    shorten .code:n =
      \hook_gput_code:nnn { begindocument } { . }
        {
          \dim_set:Nn \l__nicematrix_xdots_shorten_start_dim { #1 }
          \dim_set:Nn \l__nicematrix_xdots_shorten_end_dim { #1 }
        } ,
    shorten .value_required:n = true ,
    horizontal-labels .bool_set:N = \l__nicematrix_xdots_h_labels_bool ,
    horizontal-labels .default:n = true ,
    line-style .code:n =
      {
        \bool_lazy_or:nnTF
          { \cs_if_exist_p:N \tikzpicture }
          { \str_if_eq_p:nn { #1 } { standard } }
          { \tl_set:Nn \l__nicematrix_xdots_line_style_tl { #1 } }
          { \__nicematrix_error:n { bad~option~for~line-style } }
      } ,
    line-style .value_required:n = true ,
    color .tl_set:N = \l__nicematrix_xdots_color_tl ,
    color .value_required:n = true ,
    radius .code:n =
      \hook_gput_code:nnn { begindocument } { . }
        { \dim_set:Nn \l__nicematrix_xdots_radius_dim { #1 } } ,
    radius .value_required:n = true ,
    inter .code:n =
      \hook_gput_code:nnn { begindocument } { . }
        { \dim_set:Nn \l__nicematrix_xdots_inter_dim { #1 } } ,
    radius .value_required:n = true ,
    down .code:n = \tl_put_right:Nn \l__nicematrix_xdots_down_tl { #1 } , % modified 2023-08-09
    up .code:n = \tl_put_right:Nn \l__nicematrix_xdots_up_tl { #1 } ,
    middle .code:n = \tl_put_right:Nn \l__nicematrix_xdots_middle_tl { #1 } ,
    draw-first .code:n = \prg_do_nothing: ,
    unknown .code:n = \__nicematrix_error:n { Unknown~key~for~xdots }
  }
\keys_define:nn { NiceMatrix / rules }
  {
    color .tl_set:N = \l__nicematrix_rules_color_tl ,
    color .value_required:n = true ,
    width .dim_set:N = \arrayrulewidth ,
    width .value_required:n = true ,
    unknown .code:n = \__nicematrix_error:n { Unknown~key~for~rules }
  }
\keys_define:nn { NiceMatrix / Global }
  {
    rounded-corners .dim_set:N = \l__nicematrix_tab_rounded_corners_dim ,
    rounded-corners .default:n = 4 pt ,
    custom-line .code:n = \__nicematrix_custom_line:n { #1 } ,
    rules .code:n = \keys_set:nn { NiceMatrix / rules } { #1 } ,
    rules .value_required:n = true ,
    standard-cline .bool_set:N = \l__nicematrix_standard_cline_bool ,
    standard-cline .default:n = true ,
    cell-space-top-limit .dim_set:N = \l__nicematrix_cell_space_top_limit_dim ,
    cell-space-top-limit .value_required:n = true ,
    cell-space-bottom-limit .dim_set:N = \l__nicematrix_cell_space_bottom_limit_dim ,
    cell-space-bottom-limit .value_required:n = true ,
    cell-space-limits .meta:n =
      {
        cell-space-top-limit = #1 ,
        cell-space-bottom-limit = #1 ,
      } ,
    cell-space-limits .value_required:n = true ,
    xdots .code:n = \keys_set:nn { NiceMatrix / xdots } { #1 } ,
    light-syntax .bool_set:N = \l__nicematrix_light_syntax_bool ,
    light-syntax .default:n = true ,
    end-of-row .tl_set:N = \l__nicematrix_end_of_row_tl ,
    end-of-row .value_required:n = true ,
    first-col .code:n = \int_zero:N \l__nicematrix_first_col_int ,
    first-row .code:n = \int_zero:N \l__nicematrix_first_row_int ,
    last-row .int_set:N = \l__nicematrix_last_row_int ,
    last-row .default:n = -1 ,
    code-for-first-col .tl_set:N = \l__nicematrix_code_for_first_col_tl ,
    code-for-first-col .value_required:n = true ,
    code-for-last-col .tl_set:N = \l__nicematrix_code_for_last_col_tl ,
    code-for-last-col .value_required:n = true ,
    code-for-first-row .tl_set:N = \l__nicematrix_code_for_first_row_tl ,
    code-for-first-row .value_required:n = true ,
    code-for-last-row .tl_set:N = \l__nicematrix_code_for_last_row_tl ,
    code-for-last-row .value_required:n = true ,
    hlines .clist_set:N = \l__nicematrix_hlines_clist ,
    vlines .clist_set:N = \l__nicematrix_vlines_clist ,
    hlines .default:n = all ,
    vlines .default:n = all ,
    vlines-in-sub-matrix .code:n =
      {
        \tl_if_single_token:nTF { #1 }
          { \tl_set:Nn \l__nicematrix_letter_vlism_tl { #1 } }
          { \__nicematrix_error:n { One~letter~allowed } }
      } ,
    vlines-in-sub-matrix .value_required:n = true ,
    hvlines .code:n =
      {
        \bool_set_true:N \l__nicematrix_hvlines_bool
        \clist_set:Nn \l__nicematrix_vlines_clist { all }
        \clist_set:Nn \l__nicematrix_hlines_clist { all }
      } ,
    hvlines-except-borders .code:n =
      {
        \clist_set:Nn \l__nicematrix_vlines_clist { all }
        \clist_set:Nn \l__nicematrix_hlines_clist { all }
        \bool_set_true:N \l__nicematrix_hvlines_bool
        \bool_set_true:N \l__nicematrix_except_borders_bool
      } ,
    parallelize-diags .bool_set:N = \l__nicematrix_parallelize_diags_bool ,
    renew-dots .bool_set:N = \l__nicematrix_renew_dots_bool ,
    renew-dots .value_forbidden:n = true ,
    nullify-dots .bool_set:N = \l__nicematrix_nullify_dots_bool ,
    create-medium-nodes .bool_set:N = \l__nicematrix_medium_nodes_bool ,
    create-large-nodes .bool_set:N = \l__nicematrix_large_nodes_bool ,
    create-extra-nodes .meta:n =
      { create-medium-nodes , create-large-nodes } ,
    left-margin .dim_set:N = \l__nicematrix_left_margin_dim ,
    left-margin .default:n = \arraycolsep ,
    right-margin .dim_set:N = \l__nicematrix_right_margin_dim ,
    right-margin .default:n = \arraycolsep ,
    margin .meta:n = { left-margin = #1 , right-margin = #1 } ,
    margin .default:n = \arraycolsep ,
    extra-left-margin .dim_set:N = \l__nicematrix_extra_left_margin_dim ,
    extra-right-margin .dim_set:N = \l__nicematrix_extra_right_margin_dim ,
    extra-margin .meta:n =
      { extra-left-margin = #1 , extra-right-margin = #1 } ,
    extra-margin .value_required:n = true ,
    respect-arraystretch .bool_set:N = \l__nicematrix_respect_arraystretch_bool ,
    respect-arraystretch .default:n = true ,
    pgf-node-code .tl_set:N = \l__nicematrix_pgf_node_code_tl ,
    pgf-node-code .value_required:n = true
  }
\keys_define:nn { NiceMatrix / Env }
  {
    corners .clist_set:N = \l__nicematrix_corners_clist ,
    corners .default:n = { NW , SW , NE , SE } ,
    code-before .code:n =
      {
        \tl_if_empty:nF { #1 }
          {
            \tl_gput_left:Nn \g__nicematrix_pre_code_before_tl { #1 }
            \bool_set_true:N \l__nicematrix_code_before_bool
          }
      } ,
    code-before .value_required:n = true ,
    c .code:n = \tl_set:Nn \l__nicematrix_baseline_tl c ,
    t .code:n = \tl_set:Nn \l__nicematrix_baseline_tl t ,
    b .code:n = \tl_set:Nn \l__nicematrix_baseline_tl b ,
    baseline .tl_set:N = \l__nicematrix_baseline_tl ,
    baseline .value_required:n = true ,
    columns-width .code:n =
      \tl_if_eq:nnTF { #1 } { auto }
        { \bool_set_true:N \l__nicematrix_auto_columns_width_bool }
        { \dim_set:Nn \l__nicematrix_columns_width_dim { #1 } } ,
    columns-width .value_required:n = true ,
    name .code:n =
      \legacy_if:nF { measuring@ }
        {
          \str_set:Nx \l_tmpa_str { #1 }
          \seq_if_in:NVTF \g__nicematrix_names_seq \l_tmpa_str
            { \__nicematrix_error:nn { Duplicate~name } { #1 } }
            { \seq_gput_left:NV \g__nicematrix_names_seq \l_tmpa_str }
          \str_set_eq:NN \l__nicematrix_name_str \l_tmpa_str
        } ,
    name .value_required:n = true ,
    code-after .tl_gset:N = \g_nicematrix_code_after_tl ,
    code-after .value_required:n = true ,
    color-inside .code:n =
      \bool_set_true:N \l__nicematrix_color_inside_bool
      \bool_set_true:N \l__nicematrix_code_before_bool ,
    color-inside .value_forbidden:n = true ,
    colortbl-like .meta:n = color-inside
  }
\keys_define:nn { NiceMatrix / notes }
  {
    para .bool_set:N = \l__nicematrix_notes_para_bool ,
    para .default:n = true ,
    code-before .tl_set:N = \l__nicematrix_notes_code_before_tl ,
    code-before .value_required:n = true ,
    code-after .tl_set:N = \l__nicematrix_notes_code_after_tl ,
    code-after .value_required:n = true ,
    bottomrule .bool_set:N = \l__nicematrix_notes_bottomrule_bool ,
    bottomrule .default:n = true ,
    style .code:n = \cs_set:Nn \__nicematrix_notes_style:n { #1 } ,
    style .value_required:n = true ,
    label-in-tabular .code:n =
      \cs_set:Nn \__nicematrix_notes_label_in_tabular:n { #1 } ,
    label-in-tabular .value_required:n = true ,
    label-in-list .code:n =
      \cs_set:Nn \__nicematrix_notes_label_in_list:n { #1 } ,
    label-in-list .value_required:n = true ,
    enumitem-keys .code:n =
      {
        \hook_gput_code:nnn { begindocument } { . }
          {
            \IfPackageLoadedTF { enumitem }
              { \setlist* [ tabularnotes ] { #1 } }
              { }
          }
      } ,
    enumitem-keys .value_required:n = true ,
    enumitem-keys-para .code:n =
      {
        \hook_gput_code:nnn { begindocument } { . }
          {
            \IfPackageLoadedTF { enumitem }
              { \setlist* [ tabularnotes* ] { #1 } }
              { }
          }
      } ,
    enumitem-keys-para .value_required:n = true ,
    detect-duplicates .bool_set:N = \l__nicematrix_notes_detect_duplicates_bool ,
    detect-duplicates .default:n = true ,
    unknown .code:n  = \__nicematrix_error:n { Unknown~key~for~notes }
  }
\keys_define:nn { NiceMatrix / delimiters }
  {
    max-width .bool_set:N = \l__nicematrix_delimiters_max_width_bool ,
    max-width .default:n = true ,
    color .tl_set:N = \l__nicematrix_delimiters_color_tl ,
    color .value_required:n = true ,
  }
\keys_define:nn { NiceMatrix }
  {
    NiceMatrixOptions .inherit:n =
      { NiceMatrix / Global } ,
    NiceMatrixOptions / xdots .inherit:n = NiceMatrix / xdots ,
    NiceMatrixOptions / rules .inherit:n = NiceMatrix / rules ,
    NiceMatrixOptions / notes .inherit:n = NiceMatrix / notes ,
    NiceMatrixOptions / sub-matrix .inherit:n = NiceMatrix / sub-matrix ,
    SubMatrix / rules .inherit:n = NiceMatrix / rules ,
    CodeAfter / xdots .inherit:n = NiceMatrix / xdots ,
    CodeBefore / sub-matrix .inherit:n = NiceMatrix / sub-matrix ,
    NiceMatrix .inherit:n =
      {
        NiceMatrix / Global ,
        NiceMatrix / Env ,
      } ,
    NiceMatrix / xdots .inherit:n = NiceMatrix / xdots ,
    NiceMatrix / rules .inherit:n = NiceMatrix / rules ,
    NiceTabular .inherit:n =
      {
        NiceMatrix / Global ,
        NiceMatrix / Env
      } ,
    NiceTabular / xdots .inherit:n = NiceMatrix / xdots ,
    NiceTabular / rules .inherit:n = NiceMatrix / rules ,
    NiceTabular / notes .inherit:n = NiceMatrix / notes ,
    NiceArray .inherit:n =
      {
        NiceMatrix / Global ,
        NiceMatrix / Env ,
      } ,
    NiceArray / xdots .inherit:n = NiceMatrix / xdots ,
    NiceArray / rules .inherit:n = NiceMatrix / rules ,
    pNiceArray .inherit:n =
      {
        NiceMatrix / Global ,
        NiceMatrix / Env ,
      } ,
    pNiceArray / xdots .inherit:n = NiceMatrix / xdots ,
    pNiceArray / rules .inherit:n = NiceMatrix / rules ,
  }
\keys_define:nn { NiceMatrix / NiceMatrixOptions }
  {
    delimiters / color .tl_set:N = \l__nicematrix_delimiters_color_tl ,
    delimiters / color .value_required:n = true ,
    delimiters / max-width .bool_set:N = \l__nicematrix_delimiters_max_width_bool ,
    delimiters / max-width .default:n = true ,
    delimiters .code:n = \keys_set:nn { NiceMatrix / delimiters } { #1 } ,
    delimiters .value_required:n = true ,
    width .code:n = \dim_set:Nn \l__nicematrix_width_dim { #1 } ,
    width .value_required:n = true ,
    last-col .code:n =
      \tl_if_empty:nF { #1 }
        { \__nicematrix_error:n { last-col~non~empty~for~NiceMatrixOptions } }
        \int_zero:N \l__nicematrix_last_col_int ,
    small .bool_set:N = \l__nicematrix_small_bool ,
    small .value_forbidden:n = true ,
    renew-matrix .code:n = \__nicematrix_renew_matrix: ,
    renew-matrix .value_forbidden:n = true ,
    exterior-arraycolsep .bool_set:N = \l__nicematrix_exterior_arraycolsep_bool ,
    columns-width .code:n =
      \tl_if_eq:nnTF { #1 } { auto }
        { \__nicematrix_error:n { Option~auto~for~columns-width } }
        { \dim_set:Nn \l__nicematrix_columns_width_dim { #1 } } ,
    allow-duplicate-names .code:n =
      \__nicematrix_msg_redirect_name:nn { Duplicate~name } { none } ,
    allow-duplicate-names .value_forbidden:n = true ,
    notes .code:n = \keys_set:nn { NiceMatrix / notes } { #1 } ,
    notes .value_required:n = true ,
    sub-matrix .code:n = \keys_set:nn { NiceMatrix / sub-matrix } { #1 } ,
    sub-matrix .value_required:n = true ,
    matrix / columns-type .code:n =
      \__nicematrix_set_preamble:Nn \l__nicematrix_columns_type_tl { #1 },
    matrix / columns-type .value_required:n = true ,
    caption-above .bool_set:N = \l__nicematrix_caption_above_bool ,
    caption-above .default:n = true ,
    unknown .code:n  = \__nicematrix_error:n { Unknown~key~for~NiceMatrixOptions }
  }
\NewDocumentCommand \NiceMatrixOptions { m }
  { \keys_set:nn { NiceMatrix / NiceMatrixOptions } { #1 } }
\keys_define:nn { NiceMatrix / NiceMatrix }
  {
    last-col .code:n = \tl_if_empty:nTF {#1}
                         {
                           \bool_set_true:N \l__nicematrix_last_col_without_value_bool
                           \int_set:Nn \l__nicematrix_last_col_int { -1 }
                         }
                         { \int_set:Nn \l__nicematrix_last_col_int { #1 } } ,
    columns-type .code:n = \__nicematrix_set_preamble:Nn \l__nicematrix_columns_type_tl { #1 } ,
    columns-type .value_required:n = true ,
    l .meta:n = { columns-type = l } ,
    r .meta:n = { columns-type = r } ,
    delimiters / color .tl_set:N = \l__nicematrix_delimiters_color_tl ,
    delimiters / color .value_required:n = true ,
    delimiters / max-width .bool_set:N = \l__nicematrix_delimiters_max_width_bool ,
    delimiters / max-width .default:n = true ,
    delimiters .code:n = \keys_set:nn { NiceMatrix / delimiters } { #1 } ,
    delimiters .value_required:n = true ,
    small .bool_set:N = \l__nicematrix_small_bool ,
    small .value_forbidden:n = true ,
    unknown .code:n = \__nicematrix_error:n { Unknown~key~for~NiceMatrix }
  }
\keys_define:nn { NiceMatrix / NiceArray }
  {
    small .bool_set:N = \l__nicematrix_small_bool ,
    small .value_forbidden:n = true ,
    last-col .code:n = \tl_if_empty:nF { #1 }
                         { \__nicematrix_error:n { last-col~non~empty~for~NiceArray } }
                       \int_zero:N \l__nicematrix_last_col_int ,
    r .code:n = \__nicematrix_error:n { r~or~l~with~preamble } ,
    l .code:n = \__nicematrix_error:n { r~or~l~with~preamble } ,
    unknown .code:n = \__nicematrix_error:n { Unknown~key~for~NiceArray }
  }
\keys_define:nn { NiceMatrix / pNiceArray }
  {
    first-col .code:n = \int_zero:N \l__nicematrix_first_col_int ,
    last-col .code:n = \tl_if_empty:nF {#1}
                         { \__nicematrix_error:n { last-col~non~empty~for~NiceArray } }
                       \int_zero:N \l__nicematrix_last_col_int ,
    first-row .code:n = \int_zero:N \l__nicematrix_first_row_int ,
    delimiters / color .tl_set:N = \l__nicematrix_delimiters_color_tl ,
    delimiters / color .value_required:n = true ,
    delimiters / max-width .bool_set:N = \l__nicematrix_delimiters_max_width_bool ,
    delimiters / max-width .default:n = true ,
    delimiters .code:n = \keys_set:nn { NiceMatrix / delimiters } { #1 } ,
    delimiters .value_required:n = true ,
    small .bool_set:N = \l__nicematrix_small_bool ,
    small .value_forbidden:n = true ,
    r .code:n = \__nicematrix_error:n { r~or~l~with~preamble } ,
    l .code:n = \__nicematrix_error:n { r~or~l~with~preamble } ,
    unknown .code:n = \__nicematrix_error:n { Unknown~key~for~NiceMatrix }
  }
\keys_define:nn { NiceMatrix / NiceTabular }
  {
    width .code:n = \dim_set:Nn \l__nicematrix_width_dim { #1 }
                    \bool_set_true:N \l__nicematrix_width_used_bool ,
    width .value_required:n = true ,
    notes .code:n = \keys_set:nn { NiceMatrix / notes } { #1 } ,
    tabularnote .tl_gset:N = \g__nicematrix_tabularnote_tl ,
    tabularnote .value_required:n = true ,
    caption .tl_set:N = \l__nicematrix_caption_tl ,
    caption .value_required:n = true ,
    short-caption .tl_set:N = \l__nicematrix_short_caption_tl ,
    short-caption .value_required:n = true ,
    label .tl_set:N = \l__nicematrix_label_tl ,
    label .value_required:n = true ,
    last-col .code:n = \tl_if_empty:nF {#1}
                         { \__nicematrix_error:n { last-col~non~empty~for~NiceArray } }
                       \int_zero:N \l__nicematrix_last_col_int ,
    r .code:n = \__nicematrix_error:n { r~or~l~with~preamble } ,
    l .code:n = \__nicematrix_error:n { r~or~l~with~preamble } ,
    unknown .code:n = \__nicematrix_error:n { Unknown~key~for~NiceTabular }
  }
\cs_new_protected:Npn \__nicematrix_cell_begin:w
  {
    \tl_gclear:N \g__nicematrix_cell_after_hook_tl
    \cs_set_eq:NN \CodeAfter \__nicematrix_CodeAfter_i:
    \int_gincr:N \c@jCol
    \int_compare:nNnT \c@jCol = 1
      { \int_compare:nNnT \l__nicematrix_first_col_int = 1 \__nicematrix_begin_of_row: }
    \hbox_set:Nw \l__nicematrix_cell_box
    \bool_if:NF \l__nicematrix_tabular_bool
      {
        \c_math_toggle_token
        \bool_if:NT \l__nicematrix_small_bool \scriptstyle
      }
    \g__nicematrix_row_style_tl
    \int_compare:nNnTF \c@iRow = 0
      {
        \int_compare:nNnT \c@jCol > 0
          {
            \l__nicematrix_code_for_first_row_tl
            \xglobal \colorlet { nicematrix-first-row } { . }
          }
      }
      {
        \int_compare:nNnT \c@iRow = \l__nicematrix_last_row_int
          {
            \l__nicematrix_code_for_last_row_tl
            \xglobal \colorlet { nicematrix-last-row } { . }
          }
      }
  }
\cs_new_protected:Npn \__nicematrix_begin_of_row:
  {
    \int_gincr:N \c@iRow
    \dim_gset_eq:NN \g__nicematrix_dp_ante_last_row_dim \g__nicematrix_dp_last_row_dim
    \dim_gset:Nn \g__nicematrix_dp_last_row_dim { \box_dp:N \@arstrutbox }
    \dim_gset:Nn \g__nicematrix_ht_last_row_dim { \box_ht:N \@arstrutbox }
    \pgfpicture
    \pgfrememberpicturepositiononpagetrue
    \pgfcoordinate
      { \__nicematrix_env: - row - \int_use:N \c@iRow - base }
      { \pgfpoint \c_zero_dim { 0.5 \arrayrulewidth } }
    \str_if_empty:NF \l__nicematrix_name_str
      {
        \pgfnodealias
          { \l__nicematrix_name_str - row - \int_use:N \c@iRow - base }
          { \__nicematrix_env: - row - \int_use:N \c@iRow - base }
      }
    \endpgfpicture
  }
\cs_new_protected:Npn \__nicematrix_update_for_first_and_last_row:
  {
    \int_compare:nNnTF \c@iRow = 0
      {
        \dim_gset:Nn \g__nicematrix_dp_row_zero_dim
          { \dim_max:nn \g__nicematrix_dp_row_zero_dim { \box_dp:N \l__nicematrix_cell_box } }
        \dim_gset:Nn \g__nicematrix_ht_row_zero_dim
          { \dim_max:nn \g__nicematrix_ht_row_zero_dim { \box_ht:N \l__nicematrix_cell_box } }
      }
      {
        \int_compare:nNnT \c@iRow = 1
          {
            \dim_gset:Nn \g__nicematrix_ht_row_one_dim
              { \dim_max:nn \g__nicematrix_ht_row_one_dim { \box_ht:N \l__nicematrix_cell_box } }
          }
      }
  }
\cs_new_protected:Npn \__nicematrix_rotate_cell_box:
  {
    \box_rotate:Nn \l__nicematrix_cell_box { 90 }
    \bool_if:NTF \g__nicematrix_rotate_c_bool
      {
        \hbox_set:Nn \l__nicematrix_cell_box
          {
            \c_math_toggle_token
            \vcenter { \box_use:N \l__nicematrix_cell_box }
            \c_math_toggle_token
          }
      }
      {
        \int_compare:nNnT \c@iRow = \l__nicematrix_last_row_int
          {
            \vbox_set_top:Nn \l__nicematrix_cell_box
              {
                \vbox_to_zero:n { }
                \skip_vertical:n { - \box_ht:N \@arstrutbox + 0.8 ex }
                \box_use:N \l__nicematrix_cell_box
              }
          }
       }
    \bool_gset_false:N \g__nicematrix_rotate_bool
    \bool_gset_false:N \g__nicematrix_rotate_c_bool
  }
\cs_new_protected:Npn \__nicematrix_adjust_size_box:
  {
    \dim_compare:nNnT \g__nicematrix_blocks_wd_dim > \c_zero_dim
      {
        \box_set_wd:Nn \l__nicematrix_cell_box
          { \dim_max:nn { \box_wd:N \l__nicematrix_cell_box } \g__nicematrix_blocks_wd_dim }
        \dim_gzero:N \g__nicematrix_blocks_wd_dim
      }
    \dim_compare:nNnT \g__nicematrix_blocks_dp_dim > \c_zero_dim
      {
        \box_set_dp:Nn \l__nicematrix_cell_box
          { \dim_max:nn { \box_dp:N \l__nicematrix_cell_box } \g__nicematrix_blocks_dp_dim }
        \dim_gzero:N \g__nicematrix_blocks_dp_dim
      }
    \dim_compare:nNnT \g__nicematrix_blocks_ht_dim > \c_zero_dim
      {
        \box_set_ht:Nn \l__nicematrix_cell_box
          { \dim_max:nn { \box_ht:N \l__nicematrix_cell_box } \g__nicematrix_blocks_ht_dim }
        \dim_gzero:N \g__nicematrix_blocks_ht_dim
      }
  }
\cs_new_protected:Npn \__nicematrix_cell_end:
  {
    \__nicematrix_math_toggle_token:
    \hbox_set_end:
    \__nicematrix_cell_end_i:
  }
\cs_new_protected:Npn \__nicematrix_cell_end_i:
  {
    \g__nicematrix_cell_after_hook_tl
    \bool_if:NT \g__nicematrix_rotate_bool \__nicematrix_rotate_cell_box:
    \__nicematrix_adjust_size_box:
    \box_set_ht:Nn \l__nicematrix_cell_box
      { \box_ht:N \l__nicematrix_cell_box + \l__nicematrix_cell_space_top_limit_dim }
    \box_set_dp:Nn \l__nicematrix_cell_box
      { \box_dp:N \l__nicematrix_cell_box + \l__nicematrix_cell_space_bottom_limit_dim }
    \dim_gset:Nn \g__nicematrix_max_cell_width_dim
      { \dim_max:nn \g__nicematrix_max_cell_width_dim { \box_wd:N \l__nicematrix_cell_box } }
    \__nicematrix_update_for_first_and_last_row:
    \bool_if:NTF \g__nicematrix_empty_cell_bool
      { \box_use_drop:N \l__nicematrix_cell_box }
      {
        \bool_lazy_or:nnTF
          \g__nicematrix_not_empty_cell_bool
          { \dim_compare_p:nNn { \box_wd:N \l__nicematrix_cell_box } > \c_zero_dim }
          \__nicematrix_node_for_cell:
          { \box_use_drop:N \l__nicematrix_cell_box }
      }
    \int_gset:Nn \g__nicematrix_col_total_int { \int_max:nn \g__nicematrix_col_total_int \c@jCol }
    \bool_gset_false:N \g__nicematrix_empty_cell_bool
    \bool_gset_false:N \g__nicematrix_not_empty_cell_bool
  }
\cs_new_protected:Npn \__nicematrix_cell_end_for_w_s:
  {
    \__nicematrix_math_toggle_token:
    \hbox_set_end:
    \bool_if:NF \g__nicematrix_rotate_bool
      {
        \hbox_set:Nn \l__nicematrix_cell_box
          {
            \makebox [ \l__nicematrix_col_width_dim ] [ s ]
              { \hbox_unpack_drop:N \l__nicematrix_cell_box }
          }
      }
    \__nicematrix_cell_end_i:
  }
\pgfset
  {
    nicematrix / cell-node /.style =
     {
       inner~sep = \c_zero_dim ,
       minimum~width = \c_zero_dim
     }
  }
\cs_new_protected:Npn \__nicematrix_node_for_cell:
  {
    \pgfpicture
    \pgfsetbaseline \c_zero_dim
    \pgfrememberpicturepositiononpagetrue
    \pgfset { nicematrix / cell-node }
    \pgfnode
      { rectangle }
      { base }
      {
        \set@color
        \box_use_drop:N \l__nicematrix_cell_box
      }
      { \__nicematrix_env: - \int_use:N \c@iRow - \int_use:N \c@jCol }
      { \l__nicematrix_pgf_node_code_tl }
    \str_if_empty:NF \l__nicematrix_name_str
      {
        \pgfnodealias
          { \l__nicematrix_name_str - \int_use:N \c@iRow - \int_use:N \c@jCol }
          { \__nicematrix_env: - \int_use:N \c@iRow - \int_use:N \c@jCol }
      }
    \endpgfpicture
  }
\cs_new_protected:Npn \__nicematrix_patch_node_for_cell:n #1
  {
    \cs_new_protected:Npn \__nicematrix_patch_node_for_cell:
      {
        \hbox_set:Nn \l__nicematrix_cell_box
          {
            \box_move_up:nn { \box_ht:N \l__nicematrix_cell_box}
            \hbox_overlap_left:n
              {
                \pgfsys@markposition
                  { \__nicematrix_env: - \int_use:N \c@iRow - \int_use:N \c@jCol - NW }
                #1
              }
            \box_use:N \l__nicematrix_cell_box
            \box_move_down:nn { \box_dp:N \l__nicematrix_cell_box }
            \hbox_overlap_left:n
              {
                \pgfsys@markposition
                  { \__nicematrix_env: - \int_use:N \c@iRow - \int_use:N \c@jCol - SE }
                #1
              }
          }
      }
  }
\bool_lazy_or:nnTF \sys_if_engine_xetex_p: \sys_if_output_dvi_p:
  {
    \__nicematrix_patch_node_for_cell:n
      { \skip_horizontal:n { 0.5 \box_wd:N \l__nicematrix_cell_box } }
  }
  { \__nicematrix_patch_node_for_cell:n { } }
\cs_new_protected:Npn \__nicematrix_instruction_of_type:nnn #1 #2 #3
  {
    \bool_if:nTF { #1 } \tl_gput_left:cx \tl_gput_right:cx
      { g__nicematrix_ #2 _ lines _ tl }
      {
        \use:c { __nicematrix _ draw _ #2 : nnn }
          { \int_use:N \c@iRow }
          { \int_use:N \c@jCol }
          { \exp_not:n { #3 } }
      }
  }
\cs_new_protected:Npn \__nicematrix_array:n
  {
    % modified 05-08-23
    \dim_set:Nn \col@sep
      { \bool_if:NTF \l__nicematrix_tabular_bool \tabcolsep \arraycolsep }
    \dim_compare:nNnTF \l__nicematrix_tabular_width_dim = \c_zero_dim
      { \cs_set_nopar:Npn \@halignto { } }
      { \cs_set_nopar:Npx \@halignto { to \dim_use:N \l__nicematrix_tabular_width_dim } }
    \@tabarray
    [ \str_if_eq:VnTF \l__nicematrix_baseline_tl c c t ]
  }
\cs_generate_variant:Nn \__nicematrix_array:n { V }
\cs_set_eq:NN \__nicematrix_old_ialign: \ialign
\cs_new_protected:Npn \__nicematrix_create_row_node:
  {
    \int_compare:nNnT \c@iRow > \g__nicematrix_last_row_node_int
      {
        \int_gset_eq:NN \g__nicematrix_last_row_node_int \c@iRow
        \__nicematrix_create_row_node_i:
      }
  }
\cs_new_protected:Npn \__nicematrix_create_row_node_i:
  {
    \hbox
      {
        \bool_if:NT \l__nicematrix_code_before_bool
          {
            \vtop
              {
                \skip_vertical:N 0.5\arrayrulewidth
                \pgfsys@markposition
                  { \__nicematrix_env: - row - \int_eval:n { \c@iRow + 1 } }
                \skip_vertical:N -0.5\arrayrulewidth
              }
          }
        \pgfpicture
        \pgfrememberpicturepositiononpagetrue
        \pgfcoordinate { \__nicematrix_env: - row - \int_eval:n { \c@iRow + 1 } }
          { \pgfpoint \c_zero_dim { - 0.5 \arrayrulewidth } }
        \str_if_empty:NF \l__nicematrix_name_str
          {
            \pgfnodealias
              { \l__nicematrix_name_str - row - \int_eval:n { \c@iRow + 1 } }
              { \__nicematrix_env: - row - \int_eval:n { \c@iRow + 1 } }
          }
        \endpgfpicture
      }
  }
\cs_new:Npn \__nicematrix_everycr: { \noalign { \__nicematrix_everycr_i: } }
\cs_new_protected:Npn \__nicematrix_everycr_i:
  {
    \int_gzero:N \c@jCol
    \bool_gset_false:N \g__nicematrix_after_col_zero_bool
    \bool_if:NF \g__nicematrix_row_of_col_done_bool
      {
        \__nicematrix_create_row_node:
        \tl_if_empty:NF \l__nicematrix_hlines_clist
          {
            \tl_if_eq:NnF \l__nicematrix_hlines_clist { all }
              {
                \exp_args:NNx
                  \clist_if_in:NnT
                  \l__nicematrix_hlines_clist
                  { \int_eval:n { \c@iRow + 1 } }
              }
              {
                \int_compare:nNnT \c@iRow > { -1 }
                  {
                    \int_compare:nNnF \c@iRow = \l__nicematrix_last_row_int
                      { \hrule height \arrayrulewidth width \c_zero_dim }
                  }
              }
          }
      }
  }
\cs_set_protected:Npn \__nicematrix_newcolumntype #1
  {
    \cs_set:cpn { NC @ find @ #1 } ##1 #1 { \NC@ { ##1 } }
    \peek_meaning:NTF [
      { \newcol@ #1 }
      { \newcol@ #1 [ 0 ] }
  }
\cs_set_protected:Npn \__nicematrix_renew_dots:
  {
    \cs_set_eq:NN \ldots \__nicematrix_Ldots
    \cs_set_eq:NN \cdots \__nicematrix_Cdots
    \cs_set_eq:NN \vdots \__nicematrix_Vdots
    \cs_set_eq:NN \ddots \__nicematrix_Ddots
    \cs_set_eq:NN \iddots \__nicematrix_Iddots
    \cs_set_eq:NN \dots \__nicematrix_Ldots
    \cs_set_eq:NN \hdotsfor \__nicematrix_Hdotsfor:
  }
\cs_new_protected:Npn \__nicematrix_colortbl_like:
  {
    \cs_set_eq:NN \cellcolor \__nicematrix_cellcolor_tabular
    \cs_set_eq:NN \rowcolor \__nicematrix_rowcolor_tabular
    \cs_set_eq:NN \columncolor \__nicematrix_columncolor_preamble
    \cs_set_eq:NN \rowcolors \__nicematrix_rowcolors_tabular
    \cs_set_eq:NN \rowlistcolors \__nicematrix_rowlistcolors_tabular
  }
\cs_new_protected:Npn \__nicematrix_pre_array_ii:
  {
    \int_gzero:N \g__nicematrix_total_X_weight_int
    \__nicematrix_expand_clist:N \l__nicematrix_hlines_clist
    \__nicematrix_expand_clist:N \l__nicematrix_vlines_clist
    \IfPackageLoadedTF { booktabs }
      { \tl_put_left:Nn \@BTnormal \__nicematrix_create_row_node_i: }
      { }
    \box_clear_new:N \l__nicematrix_cell_box
    \normalbaselines
    \bool_if:NT \l__nicematrix_small_bool
      {
        \cs_set_nopar:Npn \arraystretch { 0.47 }
        \dim_set:Nn \arraycolsep { 1.45 pt }
      }
    \bool_if:NT \g__nicematrix_recreate_cell_nodes_bool
      {
        \tl_put_right:Nn \__nicematrix_begin_of_row:
          {
            \pgfsys@markposition
              { \__nicematrix_env: - row - \int_use:N \c@iRow - base }
          }
      }
    \cs_set_nopar:Npn \ialign
      {
        \IfPackageLoadedTF { colortbl }
          {
            \CT@everycr
              {
                \noalign { \cs_gset_eq:NN \CT@row@color \prg_do_nothing: }
                \__nicematrix_everycr:
              }
          }
          { \everycr { \__nicematrix_everycr: } }
        \tabskip = \c_zero_skip
        \dim_gzero_new:N \g__nicematrix_dp_row_zero_dim
        \dim_gset:Nn \g__nicematrix_dp_row_zero_dim { \box_dp:N \@arstrutbox }
        \dim_gzero_new:N \g__nicematrix_ht_row_zero_dim
        \dim_gset:Nn \g__nicematrix_ht_row_zero_dim { \box_ht:N \@arstrutbox }
        \dim_gzero_new:N \g__nicematrix_ht_row_one_dim
        \dim_gset:Nn \g__nicematrix_ht_row_one_dim { \box_ht:N \@arstrutbox }
        \dim_gzero_new:N \g__nicematrix_dp_ante_last_row_dim
        \dim_gzero_new:N \g__nicematrix_ht_last_row_dim
        \dim_gset:Nn \g__nicematrix_ht_last_row_dim { \box_ht:N \@arstrutbox }
        \dim_gzero_new:N \g__nicematrix_dp_last_row_dim
        \dim_gset:Nn \g__nicematrix_dp_last_row_dim { \box_dp:N \@arstrutbox }
        \cs_set_eq:NN \ialign \__nicematrix_old_ialign:
        \halign
      }
    \cs_set_eq:NN \__nicematrix_old_ldots \ldots
    \cs_set_eq:NN \__nicematrix_old_cdots \cdots
    \cs_set_eq:NN \__nicematrix_old_vdots \vdots
    \cs_set_eq:NN \__nicematrix_old_ddots \ddots
    \cs_set_eq:NN \__nicematrix_old_iddots \iddots
    \bool_if:NTF \l__nicematrix_standard_cline_bool
      { \cs_set_eq:NN \cline \__nicematrix_standard_cline }
      { \cs_set_eq:NN \cline \__nicematrix_cline }
    \cs_set_eq:NN \Ldots \__nicematrix_Ldots
    \cs_set_eq:NN \Cdots \__nicematrix_Cdots
    \cs_set_eq:NN \Vdots \__nicematrix_Vdots
    \cs_set_eq:NN \Ddots \__nicematrix_Ddots
    \cs_set_eq:NN \Iddots \__nicematrix_Iddots
    \cs_set_eq:NN \Hline \__nicematrix_Hline:
    \cs_set_eq:NN \Hspace \__nicematrix_Hspace:
    \cs_set_eq:NN \Hdotsfor \__nicematrix_Hdotsfor:
    \cs_set_eq:NN \Vdotsfor \__nicematrix_Vdotsfor:
    \cs_set_eq:NN \Block \__nicematrix_Block:
    \cs_set_eq:NN \rotate \__nicematrix_rotate:
    \cs_set_eq:NN \OnlyMainNiceMatrix \__nicematrix_OnlyMainNiceMatrix:n
    \cs_set_eq:NN \dotfill \__nicematrix_dotfill:
    \cs_set_eq:NN \CodeAfter \__nicematrix_CodeAfter:
    \cs_set_eq:NN \diagbox \__nicematrix_diagbox:nn
    \cs_set_eq:NN \NotEmpty \__nicematrix_NotEmpty:
    \cs_set_eq:NN \RowStyle \__nicematrix_RowStyle:n
    \seq_map_inline:Nn \l__nicematrix_custom_line_commands_seq
      { \cs_set_eq:cc { ##1 } { nicematrix - ##1 } }
    \bool_if:NT \l__nicematrix_color_inside_bool \__nicematrix_colortbl_like:
    \bool_if:NT \l__nicematrix_renew_dots_bool \__nicematrix_renew_dots:
    \cs_set_eq:NN \multicolumn \__nicematrix_multicolumn:nnn
    \hook_gput_code:nnn { env / tabular / begin } { . }
      { \cs_set_eq:NN \multicolumn \__nicematrix_old_multicolumn }
    \tl_if_exist:NT \l__nicematrix_note_in_caption_tl
      {
        \tl_if_empty:NF \l__nicematrix_note_in_caption_tl
          {
            \int_gset_eq:NN \g__nicematrix_notes_caption_int \l__nicematrix_note_in_caption_tl
            \int_gset:Nn \c@tabularnote { \l__nicematrix_note_in_caption_tl }
          }
      }
    \seq_gclear:N \g__nicematrix_multicolumn_cells_seq
    \seq_gclear:N \g__nicematrix_multicolumn_sizes_seq
    \int_gset:Nn \c@iRow { \l__nicematrix_first_row_int - 1 }
    \int_gzero_new:N \g__nicematrix_row_total_int
    \int_gzero_new:N \g__nicematrix_col_total_int
    \cs_set_eq:NN \@ifnextchar \new@ifnextchar
    \__nicematrix_renew_NC@rewrite@S:
    \bool_gset_false:N \g__nicematrix_last_col_found_bool
    \tl_gclear_new:N \g__nicematrix_Cdots_lines_tl
    \tl_gclear_new:N \g__nicematrix_Ldots_lines_tl
    \tl_gclear_new:N \g__nicematrix_Vdots_lines_tl
    \tl_gclear_new:N \g__nicematrix_Ddots_lines_tl
    \tl_gclear_new:N \g__nicematrix_Iddots_lines_tl
    \tl_gclear_new:N \g__nicematrix_HVdotsfor_lines_tl
    \tl_gclear:N \g_nicematrix_code_before_tl
    \tl_gclear:N \g__nicematrix_pre_code_before_tl
  }
\cs_new_protected:Npn \__nicematrix_pre_array:
  {
    \cs_if_exist:NT \theiRow { \int_set_eq:NN \l__nicematrix_old_iRow_int \c@iRow }
    \int_gzero_new:N \c@iRow
    \cs_if_exist:NT \thejCol { \int_set_eq:NN \l__nicematrix_old_jCol_int \c@jCol }
    \int_gzero_new:N \c@jCol
    \int_compare:nNnT \l__nicematrix_last_row_int = { -1 }
      {
        \bool_set_true:N \l__nicematrix_last_row_without_value_bool
        \bool_if:NT \g__nicematrix_aux_found_bool
          { \int_set:Nn \l__nicematrix_last_row_int { \seq_item:Nn \g__nicematrix_size_seq 3 } }
      }
    \int_compare:nNnT \l__nicematrix_last_col_int = { -1 }
      {
        \bool_if:NT \g__nicematrix_aux_found_bool
          { \int_set:Nn \l__nicematrix_last_col_int { \seq_item:Nn \g__nicematrix_size_seq 6 } }
      }
    \int_compare:nNnT \l__nicematrix_last_row_int > { -2 }
      {
        \tl_put_right:Nn \__nicematrix_update_for_first_and_last_row:
          {
            \dim_gset:Nn \g__nicematrix_ht_last_row_dim
              { \dim_max:nn \g__nicematrix_ht_last_row_dim { \box_ht:N \l__nicematrix_cell_box } }
            \dim_gset:Nn \g__nicematrix_dp_last_row_dim
              { \dim_max:nn \g__nicematrix_dp_last_row_dim { \box_dp:N \l__nicematrix_cell_box } }
          }
      }
    \seq_gclear:N \g__nicematrix_cols_vlism_seq
    \seq_gclear:N \g__nicematrix_submatrix_seq
    \bool_if:NT \l__nicematrix_code_before_bool \__nicematrix_exec_code_before:
    \seq_gclear:N \g__nicematrix_pos_of_blocks_seq
    \seq_gclear_new:N \g__nicematrix_multicolumn_cells_seq
    \seq_gclear_new:N \g__nicematrix_multicolumn_sizes_seq
    \int_gset:Nn \g__nicematrix_last_row_node_int { -2 }
    \__nicematrix_pre_array_ii:
    \box_clear_new:N \l__nicematrix_the_array_box
    \dim_zero_new:N \l__nicematrix_left_delim_dim
    \dim_zero_new:N \l__nicematrix_right_delim_dim
    \bool_if:NTF \g__nicematrix_delims_bool
      {
        \hbox_set:Nn \l_tmpa_box { $ \bBigg@ 5 \g__nicematrix_left_delim_tl $ }
        \dim_set:Nn \l__nicematrix_left_delim_dim { \box_wd:N \l_tmpa_box }
        \hbox_set:Nn \l_tmpa_box { $ \bBigg@ 5 \g__nicematrix_right_delim_tl $ }
        \dim_set:Nn \l__nicematrix_right_delim_dim { \box_wd:N \l_tmpa_box }
      }
      {
        % modified 05-08-23
        \dim_gset:Nn \l__nicematrix_left_delim_dim
           { 2 \bool_if:NTF \l__nicematrix_tabular_bool \tabcolsep \arraycolsep }
        \dim_gset_eq:NN \l__nicematrix_right_delim_dim \l__nicematrix_left_delim_dim
      }
    \hbox_set:Nw \l__nicematrix_the_array_box
    \skip_horizontal:N \l__nicematrix_left_margin_dim
    \skip_horizontal:N \l__nicematrix_extra_left_margin_dim
    \c_math_toggle_token
    \bool_if:NTF \l__nicematrix_light_syntax_bool
      { \use:c { __nicematrix-light-syntax } }
      { \use:c { __nicematrix-normal-syntax } }
  }
\cs_new_protected_nopar:Npn \__nicematrix_CodeBefore_Body:w #1 \Body
  {
    \tl_gput_left:Nn \g__nicematrix_pre_code_before_tl { #1 }
    \bool_set_true:N \l__nicematrix_code_before_bool
    \__nicematrix_pre_array:
  }
\cs_new_protected:Npn \__nicematrix_pre_code_before:
  {
    \int_set:Nn \c@iRow { \seq_item:Nn \g__nicematrix_size_seq 2 }
    \int_set:Nn \c@jCol { \seq_item:Nn \g__nicematrix_size_seq 5 }
    \int_set_eq:NN \g__nicematrix_row_total_int { \seq_item:Nn \g__nicematrix_size_seq 3 }
    \int_set_eq:NN \g__nicematrix_col_total_int { \seq_item:Nn \g__nicematrix_size_seq 6 }
    \pgfsys@markposition { \__nicematrix_env: - position }
    \pgfsys@getposition { \__nicematrix_env: - position } \__nicematrix_picture_position:
    \pgfpicture
    \pgf@relevantforpicturesizefalse
    \int_step_inline:nnn \l__nicematrix_first_row_int { \g__nicematrix_row_total_int + 1 }
      {
        \pgfsys@getposition { \__nicematrix_env: - row - ##1 } \__nicematrix_node_position:
        \pgfcoordinate { \__nicematrix_env: - row - ##1 }
          { \pgfpointdiff \__nicematrix_picture_position: \__nicematrix_node_position: }
      }
    \int_step_inline:nnn \l__nicematrix_first_col_int { \g__nicematrix_col_total_int + 1 }
      {
        \pgfsys@getposition { \__nicematrix_env: - col - ##1 } \__nicematrix_node_position:
        \pgfcoordinate { \__nicematrix_env: - col - ##1 }
          { \pgfpointdiff \__nicematrix_picture_position: \__nicematrix_node_position: }
      }
    \__nicematrix_create_diag_nodes:
    \bool_if:NT \g__nicematrix_recreate_cell_nodes_bool \__nicematrix_recreate_cell_nodes:
    \endpgfpicture
    \__nicematrix_create_blocks_nodes:
    \IfPackageLoadedTF { tikz }
      {
        \tikzset
          {
            every~picture / .style =
              { overlay , name~prefix = \__nicematrix_env: - }
          }
      }
      { }
    \cs_set_eq:NN \cellcolor \__nicematrix_cellcolor
    \cs_set_eq:NN \rectanglecolor \__nicematrix_rectanglecolor
    \cs_set_eq:NN \roundedrectanglecolor \__nicematrix_roundedrectanglecolor
    \cs_set_eq:NN \rowcolor \__nicematrix_rowcolor
    \cs_set_eq:NN \rowcolors \__nicematrix_rowcolors
    \cs_set_eq:NN \rowlistcolors \__nicematrix_rowlistcolors
    \cs_set_eq:NN \arraycolor \__nicematrix_arraycolor
    \cs_set_eq:NN \columncolor \__nicematrix_columncolor
    \cs_set_eq:NN \chessboardcolors \__nicematrix_chessboardcolors
    \cs_set_eq:NN \SubMatrix \__nicematrix_SubMatrix_in_code_before
    \cs_set_eq:NN \ShowCellNames \__nicematrix_ShowCellNames
  }
\cs_new_protected:Npn \__nicematrix_exec_code_before:
  {
    \seq_gclear_new:N \g__nicematrix_colors_seq
    \bool_gset_false:N \g__nicematrix_recreate_cell_nodes_bool
    \group_begin:
    \bool_if:NT \l__nicematrix_tabular_bool \c_math_toggle_token
        \int_compare:nNnT { \char_value_catcode:n { 60 } } = { 13 }
          {
            \__nicematrix_rescan_for_spanish:N \g__nicematrix_pre_code_before_tl
            \__nicematrix_rescan_for_spanish:N \l__nicematrix_code_before_tl
          }
    \exp_last_unbraced:NV \__nicematrix_CodeBefore_keys:
      \g__nicematrix_pre_code_before_tl
      \__nicematrix_actually_color:
      \l__nicematrix_code_before_tl
      \q_stop
    \bool_if:NT \l__nicematrix_tabular_bool \c_math_toggle_token
    \group_end:
    \bool_if:NT \g__nicematrix_recreate_cell_nodes_bool
      { \tl_put_left:Nn \__nicematrix_node_for_cell: \__nicematrix_patch_node_for_cell: }
  }
\keys_define:nn { NiceMatrix / CodeBefore }
  {
    create-cell-nodes .bool_gset:N = \g__nicematrix_recreate_cell_nodes_bool ,
    create-cell-nodes .default:n = true ,
    sub-matrix .code:n = \keys_set:nn { NiceMatrix / sub-matrix } { #1 } ,
    sub-matrix .value_required:n = true ,
    delimiters / color .tl_set:N = \l__nicematrix_delimiters_color_tl ,
    delimiters / color .value_required:n = true ,
    unknown .code:n = \__nicematrix_error:n { Unknown~key~for~CodeBefore }
  }
\NewDocumentCommand \__nicematrix_CodeBefore_keys: { O { } }
  {
    \keys_set:nn { NiceMatrix / CodeBefore } { #1 }
    \__nicematrix_CodeBefore:w
  }
\cs_new_protected:Npn \__nicematrix_CodeBefore:w #1 \q_stop
  {
    \bool_if:NT \g__nicematrix_aux_found_bool
      {
        \__nicematrix_pre_code_before:
        #1
      }
  }
\cs_new_protected:Npn \__nicematrix_recreate_cell_nodes:
  {
    \int_step_inline:nnn \l__nicematrix_first_row_int \g__nicematrix_row_total_int
      {
        \pgfsys@getposition { \__nicematrix_env: - ##1 - base } \__nicematrix_node_position:
        \pgfcoordinate { \__nicematrix_env: - row - ##1 - base }
          { \pgfpointdiff \__nicematrix_picture_position: \__nicematrix_node_position: }
        \int_step_inline:nnn \l__nicematrix_first_col_int \g__nicematrix_col_total_int
          {
            \cs_if_exist:cT
              { pgf @ sys @ pdf @ mark @ pos @ \__nicematrix_env: - ##1 - ####1 - NW }
              {
                \pgfsys@getposition
                  { \__nicematrix_env: - ##1 - ####1 - NW }
                  \__nicematrix_node_position:
                \pgfsys@getposition
                  { \__nicematrix_env: - ##1 - ####1 - SE }
                  \__nicematrix_node_position_i:
                \__nicematrix_pgf_rect_node:nnn
                  { \__nicematrix_env: - ##1 - ####1 }
                  { \pgfpointdiff \__nicematrix_picture_position: \__nicematrix_node_position: }
                  { \pgfpointdiff \__nicematrix_picture_position: \__nicematrix_node_position_i: }
              }
          }
      }
    \int_step_inline:nn \c@iRow
      {
        \pgfnodealias
          { \__nicematrix_env: - ##1 - last }
          { \__nicematrix_env: - ##1 - \int_use:N \c@jCol }
      }
    \int_step_inline:nn \c@jCol
      {
        \pgfnodealias
          { \__nicematrix_env: - last - ##1 }
          { \__nicematrix_env: - \int_use:N \c@iRow - ##1 }
      }
    \__nicematrix_create_extra_nodes:
  }
\cs_new_protected:Npn \__nicematrix_create_blocks_nodes:
  {
    \pgfpicture
    \pgf@relevantforpicturesizefalse
    \pgfrememberpicturepositiononpagetrue
    \seq_map_inline:Nn \g__nicematrix_pos_of_blocks_seq
      { \__nicematrix_create_one_block_node:nnnnn ##1 }
    \endpgfpicture
  }
\cs_new_protected:Npn \__nicematrix_create_one_block_node:nnnnn #1 #2 #3 #4 #5
  {
    \tl_if_empty:nF { #5 }
      {
        \__nicematrix_qpoint:n { col - #2 }
        \dim_set_eq:NN \l_tmpa_dim \pgf@x
        \__nicematrix_qpoint:n { #1 }
        \dim_set_eq:NN \l_tmpb_dim \pgf@y
        \__nicematrix_qpoint:n { col - \int_eval:n { #4 + 1 } }
        \dim_set_eq:NN \l__nicematrix_tmpc_dim \pgf@x
        \__nicematrix_qpoint:n { \int_eval:n { #3 + 1 } }
        \dim_set_eq:NN \l__nicematrix_tmpd_dim \pgf@y
        \__nicematrix_pgf_rect_node:nnnnn
          { \__nicematrix_env: - #5 }
          { \dim_use:N \l_tmpa_dim }
          { \dim_use:N \l_tmpb_dim }
          { \dim_use:N \l__nicematrix_tmpc_dim }
          { \dim_use:N \l__nicematrix_tmpd_dim }
      }
  }
\cs_new_protected:Npn \__nicematrix_patch_for_revtex:
  {
    \cs_set_eq:NN \@addamp \@addamp@LaTeX
    \cs_set_eq:NN \insert@column \insert@column@array
    \cs_set_eq:NN \@classx \@classx@array
    \cs_set_eq:NN \@xarraycr \@xarraycr@array
    \cs_set_eq:NN \@arraycr \@arraycr@array
    \cs_set_eq:NN \@xargarraycr \@xargarraycr@array
    \cs_set_eq:NN \array \array@array
    \cs_set_eq:NN \@array \@array@array
    \cs_set_eq:NN \@tabular \@tabular@array
    \cs_set_eq:NN \@mkpream \@mkpream@array
    \cs_set_eq:NN \endarray \endarray@array
    \cs_set:Npn \@tabarray { \@ifnextchar [ { \@array } { \@array [ c ] } }
    \cs_set:Npn \endtabular { \endarray $\egroup} % $
  }
\NewDocumentEnvironment { NiceArrayWithDelims }
  { m m O { } m ! O { } t \CodeBefore }
  {
    \bool_if:NT \c__nicematrix_revtex_bool \__nicematrix_patch_for_revtex:
    \__nicematrix_provide_pgfsyspdfmark:
    \bool_if:NT \g__nicematrix_footnote_bool \savenotes
    \bgroup
    \tl_gset:Nn \g__nicematrix_left_delim_tl { #1 }
    \tl_gset:Nn \g__nicematrix_right_delim_tl { #2 }
    \tl_gset:Nn \g__nicematrix_preamble_tl { #4 }
    \int_gzero:N \g__nicematrix_block_box_int
    \dim_zero:N \g__nicematrix_width_last_col_dim
    \dim_zero:N \g__nicematrix_width_first_col_dim
    \bool_gset_false:N \g__nicematrix_row_of_col_done_bool
    \str_if_empty:NT \g__nicematrix_name_env_str
      { \str_gset:Nn \g__nicematrix_name_env_str { NiceArrayWithDelims } }
    \bool_if:NTF \l__nicematrix_tabular_bool
      \mode_leave_vertical:
      \__nicematrix_test_if_math_mode:
    \bool_if:NT \l__nicematrix_in_env_bool { \__nicematrix_fatal:n { Yet~in~env } }
    \bool_set_true:N \l__nicematrix_in_env_bool
    \cs_gset_eq:NN \__nicematrix_old_CT@arc@ \CT@arc@
    \cs_if_exist:NT \tikz@library@external@loaded
      {
        \tikzexternaldisable
        \cs_if_exist:NT \ifstandalone
          { \tikzset { external / optimize = false } }
      }
    \int_gincr:N \g__nicematrix_env_int
    \bool_if:NF \l__nicematrix_block_auto_columns_width_bool
      { \dim_gzero_new:N \g__nicematrix_max_cell_width_dim }
    \seq_gclear:N \g__nicematrix_blocks_seq
    \seq_gclear:N \g__nicematrix_pos_of_blocks_seq
    \seq_gclear:N \g__nicematrix_pos_of_stroken_blocks_seq
    \seq_gclear:N \g__nicematrix_pos_of_xdots_seq
    \tl_gclear_new:N \g__nicematrix_code_before_tl
    \tl_gclear:N \g__nicematrix_row_style_tl
    \tl_if_exist:cTF { c__nicematrix _ \int_use:N \g__nicematrix_env_int _ tl }
      {
        \bool_gset_true:N \g__nicematrix_aux_found_bool
        \use:c { c__nicematrix _ \int_use:N \g__nicematrix_env_int _ tl }
      }
      { \bool_gset_false:N \g__nicematrix_aux_found_bool }
    \tl_gclear:N \g__nicematrix_aux_tl
    \tl_if_empty:NF \g__nicematrix_code_before_tl
      {
        \bool_set_true:N \l__nicematrix_code_before_bool
        \tl_put_right:NV \l__nicematrix_code_before_tl \g__nicematrix_code_before_tl
      }
    \tl_if_empty:NF \g__nicematrix_pre_code_before_tl
      { \bool_set_true:N \l__nicematrix_code_before_bool }
    \bool_if:NTF \g__nicematrix_delims_bool
      { \keys_set:nn { NiceMatrix / pNiceArray } }
      { \keys_set:nn { NiceMatrix / NiceArray } }
    { #3 , #5 }
    \__nicematrix_set_CT@arc@:V \l__nicematrix_rules_color_tl
    \IfBooleanTF { #6 } \__nicematrix_CodeBefore_Body:w \__nicematrix_pre_array:
  }
  {
    \bool_if:NTF \l__nicematrix_light_syntax_bool
      { \use:c { end __nicematrix-light-syntax } }
      { \use:c { end __nicematrix-normal-syntax } }
    \c_math_toggle_token
    \skip_horizontal:N \l__nicematrix_right_margin_dim
    \skip_horizontal:N \l__nicematrix_extra_right_margin_dim
    \hbox_set_end:
    \bool_if:NT \l__nicematrix_width_used_bool
      {
        \int_compare:nNnT \g__nicematrix_total_X_weight_int = 0
          { \__nicematrix_error_or_warning:n { width~without~X~columns } }
      }
    \int_compare:nNnT \g__nicematrix_total_X_weight_int > 0
      {
        \tl_gput_right:Nx \g__nicematrix_aux_tl
          {
            \bool_set_true:N \l__nicematrix_X_columns_aux_bool
            \dim_set:Nn \l__nicematrix_X_columns_dim
              {
                \dim_compare:nNnTF
                  {
                    \dim_abs:n
                      { \l__nicematrix_width_dim - \box_wd:N \l__nicematrix_the_array_box }
                  }
                  <
                  { 0.001 pt }
                  { \dim_use:N \l__nicematrix_X_columns_dim }
                  {
                    \dim_eval:n
                      {
                        ( \l__nicematrix_width_dim - \box_wd:N \l__nicematrix_the_array_box )
                        / \int_use:N \g__nicematrix_total_X_weight_int
                        + \l__nicematrix_X_columns_dim
                      }
                  }
              }
          }
      }
    \int_compare:nNnT \l__nicematrix_last_row_int > { -2 }
      {
        \bool_if:NF \l__nicematrix_last_row_without_value_bool
          {
            \int_compare:nNnF \l__nicematrix_last_row_int = \c@iRow
              {
                \__nicematrix_error:n { Wrong~last~row }
                \int_gset_eq:NN \l__nicematrix_last_row_int \c@iRow
              }
          }
      }
    \int_gset_eq:NN \c@jCol \g__nicematrix_col_total_int
    \bool_if:nTF \g__nicematrix_last_col_found_bool
      { \int_gdecr:N \c@jCol }
      {
        \int_compare:nNnT \l__nicematrix_last_col_int > { -1 }
          { \__nicematrix_error:n { last~col~not~used } }
      }
    \int_gset_eq:NN \g__nicematrix_row_total_int \c@iRow
    \int_compare:nNnT \l__nicematrix_last_row_int > { -1 } { \int_gdecr:N \c@iRow }
    \int_compare:nNnT \l__nicematrix_first_col_int = 0
      {
        % \skip_horizontal:N \col@sep % 05-08-23
        \skip_horizontal:N \g__nicematrix_width_first_col_dim
      }
    \bool_if:nTF { ! \g__nicematrix_delims_bool }
      {
        \str_case:VnF \l__nicematrix_baseline_tl
          {
            b \__nicematrix_use_arraybox_with_notes_b:
            c \__nicematrix_use_arraybox_with_notes_c:
          }
          \__nicematrix_use_arraybox_with_notes:
      }
      {
        \int_compare:nNnTF \l__nicematrix_first_row_int = 0
          {
            \dim_set_eq:NN \l_tmpa_dim \g__nicematrix_dp_row_zero_dim
            \dim_add:Nn \l_tmpa_dim \g__nicematrix_ht_row_zero_dim
          }
          { \dim_zero:N \l_tmpa_dim }
        \int_compare:nNnTF \l__nicematrix_last_row_int > { -2 }
          {
            \dim_set_eq:NN \l_tmpb_dim \g__nicematrix_ht_last_row_dim
            \dim_add:Nn \l_tmpb_dim \g__nicematrix_dp_last_row_dim
          }
          { \dim_zero:N \l_tmpb_dim }
        \hbox_set:Nn \l_tmpa_box
          {
            \c_math_toggle_token
            \__nicematrix_color:V \l__nicematrix_delimiters_color_tl
            \exp_after:wN \left \g__nicematrix_left_delim_tl
            \vcenter
              {
                \skip_vertical:n { -\l_tmpa_dim - \arrayrulewidth }
                \hbox
                  {
                    \bool_if:NTF \l__nicematrix_tabular_bool
                      { \skip_horizontal:N -\tabcolsep }
                      { \skip_horizontal:N -\arraycolsep }
                    \__nicematrix_use_arraybox_with_notes_c:
                    \bool_if:NTF \l__nicematrix_tabular_bool
                      { \skip_horizontal:N -\tabcolsep }
                      { \skip_horizontal:N -\arraycolsep }
                  }
                \skip_vertical:n { -\l_tmpb_dim + \arrayrulewidth }
              }
            \__nicematrix_color:V \l__nicematrix_delimiters_color_tl
            \exp_after:wN \right \g__nicematrix_right_delim_tl
            \c_math_toggle_token
          }
        \bool_if:NTF \l__nicematrix_delimiters_max_width_bool
          {
            \__nicematrix_put_box_in_flow_bis:nn
              \g__nicematrix_left_delim_tl \g__nicematrix_right_delim_tl
          }
          \__nicematrix_put_box_in_flow:
      }
    \bool_if:NT \g__nicematrix_last_col_found_bool
      {
        \skip_horizontal:N \g__nicematrix_width_last_col_dim
        % \skip_horizontal:N \col@sep % 2023-08-05
      }
    \bool_if:NT \l__nicematrix_preamble_bool
      {
        \int_compare:nNnT \c@jCol < \g__nicematrix_static_num_of_col_int
          { \__nicematrix_warning_gredirect_none:n  { columns~not~used } }
      }
    \__nicematrix_after_array:
    \egroup
    \iow_now:Nn \@mainaux { \ExplSyntaxOn }
    \iow_now:Nn \@mainaux { \char_set_catcode_space:n { 32 }  }
    \iow_now:Nx \@mainaux
      {
        \tl_gset:cn { c__nicematrix_ \int_use:N \g__nicematrix_env_int _ tl }
          { \exp_not:V \g__nicematrix_aux_tl }
      }
    \iow_now:Nn \@mainaux { \ExplSyntaxOff }
    \bool_if:NT \g__nicematrix_footnote_bool \endsavenotes
  }
\cs_new_protected:Npn \__nicematrix_transform_preamble:
  {
    \bool_if:NT \l__nicematrix_preamble_bool \__nicematrix_transform_preamble_i:
    \__nicematrix_transform_preamble_ii:
  }
\cs_new_protected:Npn \__nicematrix_transform_preamble_i:
  {
    \group_begin:
    \__nicematrix_newcolumntype w [ 2 ] { \__nicematrix_w: { ##1 } { ##2 } }
    \__nicematrix_newcolumntype W [ 2 ] { \__nicematrix_W: { ##1 } { ##2 } }
     \cs_if_exist:NT \NC@find@V { \__nicematrix_newcolumntype V { \__nicematrix_V: } }
    \exp_args:NV \@temptokena \g__nicematrix_preamble_tl
    \@tempswatrue
    \@whilesw \if@tempswa \fi { \@tempswafalse \the \NC@list }
    \int_gzero:N \c@jCol
    \tl_gclear:N \g__nicematrix_preamble_tl
    \bool_gset_false:N \g_tmpb_bool
    \tl_if_eq:NnTF \l__nicematrix_vlines_clist { all }
      {
        \tl_gset:Nn \g__nicematrix_preamble_tl
          { ! { \skip_horizontal:N \arrayrulewidth } }
      }
      {
        \clist_if_in:NnT \l__nicematrix_vlines_clist 1
          {
            \tl_gset:Nn \g__nicematrix_preamble_tl
              { ! { \skip_horizontal:N \arrayrulewidth } }
          }
      }
    \seq_clear:N \g__nicematrix_cols_vlism_seq
    \tl_gclear_new:N \g__nicematrix_pre_cell_tl
    \int_zero:N \l_tmpa_int
    \exp_after:wN \__nicematrix_patch_preamble:n \the \@temptokena \q_stop
    \int_gset_eq:NN \g__nicematrix_static_num_of_col_int \c@jCol
    \bool_if:NT \l__nicematrix_color_inside_bool
      {
        \regex_replace_all:NnN
          \c__nicematrix_columncolor_regex
          { \c { __nicematrix_columncolor_preamble } }
          \g__nicematrix_preamble_tl
      }
    \group_end:
  }
\cs_new_protected:Npn \__nicematrix_transform_preamble_ii:
  {
    \bool_lazy_or:nnT
       { ! \str_if_eq_p:Vn \g__nicematrix_left_delim_tl { . } }
       { ! \str_if_eq_p:Vn \g__nicematrix_right_delim_tl { . } }
       { \bool_gset_true:N \g__nicematrix_delims_bool }
    \bool_if:NT \g_tmpb_bool { \bool_set_true:N \l__nicematrix_bar_at_end_of_pream_bool }
    \int_compare:nNnTF \l__nicematrix_first_col_int = 0
      { \tl_gput_left:NV \g__nicematrix_preamble_tl \c__nicematrix_preamble_first_col_tl }
      {
        \bool_lazy_all:nT
          {
            { \bool_not_p:n \g__nicematrix_delims_bool }
            { \bool_not_p:n \l__nicematrix_tabular_bool }
            { \tl_if_empty_p:N \l__nicematrix_vlines_clist }
            { \bool_not_p:n \l__nicematrix_exterior_arraycolsep_bool }
          }
          { \tl_gput_left:Nn \g__nicematrix_preamble_tl { @ { } } }
      }
    \int_compare:nNnTF \l__nicematrix_last_col_int > { -1 }
      { \tl_gput_right:NV \g__nicematrix_preamble_tl \c__nicematrix_preamble_last_col_tl }
      {
        \bool_lazy_all:nT
          {
            { \bool_not_p:n \g__nicematrix_delims_bool }
            { \bool_not_p:n \l__nicematrix_tabular_bool }
            { \tl_if_empty_p:N \l__nicematrix_vlines_clist }
            { \bool_not_p:n \l__nicematrix_exterior_arraycolsep_bool }
          }
          { \tl_gput_right:Nn \g__nicematrix_preamble_tl { @ { } } }
      }
    \dim_compare:nNnT \l__nicematrix_tabular_width_dim = \c_zero_dim
      {
        \tl_gput_right:Nn \g__nicematrix_preamble_tl
          { > { \__nicematrix_error_too_much_cols: } l }
      }
  }
\cs_new_protected:Npn \__nicematrix_patch_preamble:n #1
  {
    \str_case:nnF { #1 }
      {
        c       { \__nicematrix_patch_preamble_i:n #1 }
        l       { \__nicematrix_patch_preamble_i:n #1 }
        r       { \__nicematrix_patch_preamble_i:n #1 }
        >       { \__nicematrix_patch_preamble_xiv:n }
        !       { \__nicematrix_patch_preamble_ii:nn #1 }
        @       { \__nicematrix_patch_preamble_ii:nn #1 }
        |       { \__nicematrix_patch_preamble_iii:n #1 }
        p       { \__nicematrix_patch_preamble_iv:n #1 }
        b       { \__nicematrix_patch_preamble_iv:n #1 }
        m       { \__nicematrix_patch_preamble_iv:n #1 }
        \__nicematrix_V:  { \__nicematrix_patch_preamble_v:n }
        V       { \__nicematrix_patch_preamble_v:n }
        \__nicematrix_w:  { \__nicematrix_patch_preamble_vi:nnnn { } #1 }
        \__nicematrix_W:  { \__nicematrix_patch_preamble_vi:nnnn { \__nicematrix_special_W: } #1 }
        \__nicematrix_S:  { \__nicematrix_patch_preamble_vii:n }
        (       { \__nicematrix_patch_preamble_viii:nn #1 }
        [       { \__nicematrix_patch_preamble_viii:nn #1 }
        \{      { \__nicematrix_patch_preamble_viii:nn #1 }
        \left   { \__nicematrix_patch_preamble_viii:nn }
        )       { \__nicematrix_patch_preamble_ix:nn #1 }
        ]       { \__nicematrix_patch_preamble_ix:nn #1 }
        \}      { \__nicematrix_patch_preamble_ix:nn #1 }
        \right  { \__nicematrix_patch_preamble_ix:nn }
        X       { \__nicematrix_patch_preamble_x:n }
        \__nicematrix_X   { \__nicematrix_patch_preamble_x:n }
        \q_stop { }
      }
      {
        \str_if_eq:nVTF { #1 } \l__nicematrix_letter_vlism_tl
          {
            \seq_gput_right:Nx \g__nicematrix_cols_vlism_seq
              { \int_eval:n { \c@jCol + 1 } }
            \tl_gput_right:Nx \g__nicematrix_preamble_tl
              { \exp_not:N ! { \skip_horizontal:N \arrayrulewidth } }
            \__nicematrix_patch_preamble:n
          }
          {
            \keys_if_exist:nnTF { NiceMatrix / ColumnTypes } { #1 }
              {
                \keys_set:nn { NiceMatrix / ColumnTypes } { #1 }
                \__nicematrix_patch_preamble:n
              }
              {
                \tl_if_eq:nnT { #1 } { S }
                  { \__nicematrix_fatal:n { unknown~column~type~S } }
                  { \__nicematrix_fatal:nn { unknown~column~type } { #1 } }
              }
          }
      }
  }
\cs_new_protected:Npn \__nicematrix_patch_preamble_i:n #1
  {
    \tl_gput_right:NV \g__nicematrix_preamble_tl \g__nicematrix_pre_cell_tl
    \tl_gclear:N \g__nicematrix_pre_cell_tl
    \tl_gput_right:Nn \g__nicematrix_preamble_tl
      {
        > { \__nicematrix_cell_begin:w \str_set:Nn \l__nicematrix_hpos_cell_str { #1 } }
        #1
        < \__nicematrix_cell_end:
      }
    \int_gincr:N \c@jCol
    \__nicematrix_patch_preamble_xi:n
  }
\cs_new_protected:Npn \__nicematrix_patch_preamble_ii:nn #1 #2
  {
    \tl_gput_right:Nn \g__nicematrix_preamble_tl { #1 { #2 } }
    \__nicematrix_patch_preamble:n
  }
\cs_new_protected:Npn \__nicematrix_patch_preamble_iii:n #1
  {
    \int_incr:N \l_tmpa_int
    \__nicematrix_patch_preamble_iii_i:n
  }
\cs_new_protected:Npn \__nicematrix_patch_preamble_iii_i:n #1
  {
    \str_if_eq:nnTF { #1 } |
      { \__nicematrix_patch_preamble_iii:n | }
      {
        \dim_set:Nn \l_tmpa_dim
          {
            \arrayrulewidth * \l_tmpa_int
            + \doublerulesep * ( \l_tmpa_int - 1)
          }
        \tl_gput_right:Nx \g__nicematrix_preamble_tl
          {
            \exp_not:N ! { \skip_horizontal:n { \dim_eval:n { \l_tmpa_dim } } }
          }
        \tl_gput_right:Nx \g__nicematrix_pre_code_after_tl
          {
            \__nicematrix_vline:n
              {
                position = \int_eval:n { \c@jCol + 1 } ,
                multiplicity = \int_use:N \l_tmpa_int ,
                total-width = \dim_use:N \l_tmpa_dim
              }
          }
        \int_zero:N \l_tmpa_int
        \str_if_eq:nnT { #1 } { \q_stop } { \bool_gset_true:N \g_tmpb_bool }
        \__nicematrix_patch_preamble:n #1
      }
  }
\cs_new_protected:Npn \__nicematrix_patch_preamble_xiv:n #1
  {
    \tl_gput_right:Nn \g__nicematrix_pre_cell_tl { > { #1 } }
    \__nicematrix_patch_preamble:n
  }
\bool_new:N \l__nicematrix_bar_at_end_of_pream_bool
\keys_define:nn { WithArrows / p-column }
  {
    r .code:n = \str_set:Nn \l__nicematrix_hpos_col_str { r } ,
    r .value_forbidden:n = true ,
    c .code:n = \str_set:Nn \l__nicematrix_hpos_col_str { c } ,
    c .value_forbidden:n = true ,
    l .code:n = \str_set:Nn \l__nicematrix_hpos_col_str { l } ,
    l .value_forbidden:n = true ,
    R .code:n =
      \IfPackageLoadedTF { ragged2e }
        { \str_set:Nn \l__nicematrix_hpos_col_str { R } }
        {
          \__nicematrix_error_or_warning:n { ragged2e~not~loaded }
          \str_set:Nn \l__nicematrix_hpos_col_str { r }
        } ,
    R .value_forbidden:n = true ,
    L .code:n =
      \IfPackageLoadedTF { ragged2e }
        { \str_set:Nn \l__nicematrix_hpos_col_str { L } }
        {
          \__nicematrix_error_or_warning:n { ragged2e~not~loaded }
          \str_set:Nn \l__nicematrix_hpos_col_str { l }
        } ,
    L .value_forbidden:n = true ,
    C .code:n =
      \IfPackageLoadedTF { ragged2e }
        { \str_set:Nn \l__nicematrix_hpos_col_str { C } }
        {
          \__nicematrix_error_or_warning:n { ragged2e~not~loaded }
          \str_set:Nn \l__nicematrix_hpos_col_str { c }
        } ,
    C .value_forbidden:n = true ,
    S .code:n = \str_set:Nn \l__nicematrix_hpos_col_str { si } ,
    S .value_forbidden:n = true ,
    p .code:n = \str_set:Nn \l__nicematrix_vpos_col_str { p } ,
    p .value_forbidden:n = true ,
    t .meta:n = p ,
    m .code:n = \str_set:Nn \l__nicematrix_vpos_col_str { m } ,
    m .value_forbidden:n = true ,
    b .code:n = \str_set:Nn \l__nicematrix_vpos_col_str { b } ,
    b .value_forbidden:n = true ,
  }
\cs_new_protected:Npn \__nicematrix_patch_preamble_iv:n #1
  {
    \str_set:Nn \l__nicematrix_vpos_col_str { #1 }
    \__nicematrix_patch_preamble_iv_i:n
  }
\cs_new_protected:Npn \__nicematrix_patch_preamble_iv_i:n #1
  {
    \str_if_eq:nnTF { #1 } { [ }
      { \__nicematrix_patch_preamble_iv_ii:w [ }
      { \__nicematrix_patch_preamble_iv_ii:w [ ] { #1 } }
  }
\cs_new_protected:Npn \__nicematrix_patch_preamble_iv_ii:w [ #1 ]
  { \__nicematrix_patch_preamble_iv_iii:nn { #1 } }
\cs_new_protected:Npn \__nicematrix_patch_preamble_iv_iii:nn #1 #2
  {
    \str_set:Nn \l__nicematrix_hpos_col_str { j }
    \tl_set:Nn \l_tmpa_tl { #1 }
    \tl_replace_all:Nnn \l_tmpa_tl { \__nicematrix_S: } { S }
    \__nicematrix_keys_p_column:V \l_tmpa_tl
    \__nicematrix_patch_preamble_iv_iv:nn { #2 } { minipage }
  }
\cs_new_protected:Npn \__nicematrix_keys_p_column:n #1
  { \keys_set_known:nnN { WithArrows / p-column } { #1 } \l_tmpa_tl }
\cs_generate_variant:Nn \__nicematrix_keys_p_column:n { V }
\cs_new_protected:Npn \__nicematrix_patch_preamble_iv_iv:nn #1 #2
  {
    \use:x
      {
        \__nicematrix_patch_preamble_iv_v:nnnnnnnn
          { \str_if_eq:VnTF \l__nicematrix_vpos_col_str { p } { t } { b } }
          { \dim_eval:n { #1 } }
          {
            \str_if_eq:VnTF \l__nicematrix_hpos_col_str j
              { \str_set:Nn \exp_not:N \l__nicematrix_hpos_cell_str {  } }
              {
                \str_set:Nn \exp_not:N \l__nicematrix_hpos_cell_str
                  { \str_lowercase:V \l__nicematrix_hpos_col_str }
              }
            \str_case:Vn \l__nicematrix_hpos_col_str
              {
                c { \exp_not:N \centering }
                l { \exp_not:N \raggedright }
                r { \exp_not:N \raggedleft }
                C { \exp_not:N \Centering }
                L { \exp_not:N \RaggedRight }
                R { \exp_not:N \RaggedLeft }
              }
          }
          { \str_if_eq:VnT \l__nicematrix_vpos_col_str { m } \__nicematrix_center_cell_box: }
          { \str_if_eq:VnT \l__nicematrix_hpos_col_str { si } \siunitx_cell_begin:w }
          { \str_if_eq:VnT \l__nicematrix_hpos_col_str { si } \siunitx_cell_end: }
          { #2 }
          {
            \str_case:VnF \l__nicematrix_hpos_col_str
              {
                { j } { c }
                { si } { c }
              }
              { \str_lowercase:V \l__nicematrix_hpos_col_str }
          }
      }
    \int_gincr:N \c@jCol
    \__nicematrix_patch_preamble_xi:n
  }
\cs_new_protected:Npn \__nicematrix_patch_preamble_iv_v:nnnnnnnn #1 #2 #3 #4 #5 #6 #7 #8
  {
    \str_if_eq:VnTF \l__nicematrix_hpos_col_str { si }
      { \tl_gput_right:Nn \g__nicematrix_preamble_tl { > { \__nicematrix_test_if_empty_for_S: } } }
      { \tl_gput_right:Nn \g__nicematrix_preamble_tl { > { \__nicematrix_test_if_empty: } } }
    \tl_gput_right:NV \g__nicematrix_preamble_tl \g__nicematrix_pre_cell_tl
    \tl_gclear:N \g__nicematrix_pre_cell_tl
    \tl_gput_right:Nn \g__nicematrix_preamble_tl
      {
        > {
            \dim_set:Nn \l__nicematrix_col_width_dim { #2 }
            \__nicematrix_cell_begin:w
            \begin { #7 } [ #1 ] { #2 }
            \everypar
              {
                \vrule height \box_ht:N \@arstrutbox width \c_zero_dim
                \everypar { }
              }
            #3
            \g__nicematrix_row_style_tl
            \arraybackslash
            #5
          }
        #8
        < {
            #6
            \@finalstrut \@arstrutbox
            % \bool_if:NT \g__nicematrix_rotate_bool { \raggedright \hsize = 3 cm }
            \end { #7 }
            #4
            \__nicematrix_cell_end:
          }
      }
  }
\cs_new_protected:Npn \__nicematrix_test_if_empty: \ignorespaces #1
  {
    \peek_meaning:NT \unskip
      {
        \tl_gput_right:Nn \g__nicematrix_cell_after_hook_tl
          {
            \box_set_wd:Nn \l__nicematrix_cell_box \c_zero_dim
            \skip_horizontal:N \l__nicematrix_col_width_dim
          }
      }
    #1
  }
\cs_new_protected:Npn \__nicematrix_test_if_empty_for_S: #1
  {
    \peek_meaning:NT \__siunitx_table_skip:n
      {
        \tl_gput_right:Nn \g__nicematrix_cell_after_hook_tl
          { \box_set_wd:Nn \l__nicematrix_cell_box \c_zero_dim }
      }
    #1
  }
\cs_new_protected:Npn \__nicematrix_center_cell_box:
  {
    \tl_gput_right:Nn \g__nicematrix_cell_after_hook_tl
      {
        \int_compare:nNnT
          { \box_ht:N \l__nicematrix_cell_box }
          >
          { \box_ht:N \strutbox }
          {
            \hbox_set:Nn \l__nicematrix_cell_box
              {
                \box_move_down:nn
                  {
                    ( \box_ht:N \l__nicematrix_cell_box - \box_ht:N \@arstrutbox
                    + \baselineskip ) / 2
                  }
                  { \box_use:N \l__nicematrix_cell_box }
              }
          }
      }
  }
\cs_new_protected:Npn \__nicematrix_patch_preamble_v:n #1
  {
    \str_if_eq:nnTF { #1 } { [ }
      { \__nicematrix_patch_preamble_v_i:w [ }
      { \__nicematrix_patch_preamble_v_i:w [ ] { #1 } }
  }
\cs_new_protected:Npn \__nicematrix_patch_preamble_v_i:w [ #1 ]
  { \__nicematrix_patch_preamble_v_ii:nn { #1 } }
\cs_new_protected:Npn \__nicematrix_patch_preamble_v_ii:nn #1 #2
  {
    \str_set:Nn \l__nicematrix_vpos_col_str { p }
    \str_set:Nn \l__nicematrix_hpos_col_str { j }
    \tl_set:Nn \l_tmpa_tl { #1 }
    \tl_replace_all:Nnn \l_tmpa_tl { \__nicematrix_S: } { S }
    \__nicematrix_keys_p_column:V \l_tmpa_tl
    \IfPackageLoadedTF { varwidth }
      { \__nicematrix_patch_preamble_iv_iv:nn { #2 } { varwidth } }
      {
        \__nicematrix_error_or_warning:n { varwidth~not~loaded }
        \__nicematrix_patch_preamble_iv_iv:nn { #2 } { minipage }
      }
  }
\cs_new_protected:Npn \__nicematrix_patch_preamble_vi:nnnn #1 #2 #3 #4
  {
    \str_if_eq:nnTF { #3 } { s }
      { \__nicematrix_patch_preamble_vi_i:nnnn { #1 } { #4 } }
      { \__nicematrix_patch_preamble_vi_ii:nnnn { #1 } { #2 } { #3 } { #4 } }
  }
\cs_new_protected:Npn \__nicematrix_patch_preamble_vi_i:nnnn #1 #2
  {
    \tl_gput_right:NV \g__nicematrix_preamble_tl \g__nicematrix_pre_cell_tl
    \tl_gclear:N \g__nicematrix_pre_cell_tl
    \tl_gput_right:Nn \g__nicematrix_preamble_tl
      {
        > {
            \dim_set:Nn \l__nicematrix_col_width_dim { #2 }
            \__nicematrix_cell_begin:w
            \str_set:Nn \l__nicematrix_hpos_cell_str { c }
          }
        c
        < {
            \__nicematrix_cell_end_for_w_s:
            #1
            \__nicematrix_adjust_size_box:
            \box_use_drop:N \l__nicematrix_cell_box
          }
      }
    \int_gincr:N \c@jCol
    \__nicematrix_patch_preamble_xi:n
  }
\cs_new_protected:Npn \__nicematrix_patch_preamble_vi_ii:nnnn #1 #2 #3 #4
  {
    \tl_gput_right:NV \g__nicematrix_preamble_tl \g__nicematrix_pre_cell_tl
    \tl_gclear:N \g__nicematrix_pre_cell_tl
    \tl_gput_right:Nn \g__nicematrix_preamble_tl
      {
        > {
            \dim_set:Nn \l__nicematrix_col_width_dim { #4 }
            \hbox_set:Nw \l__nicematrix_cell_box
            \__nicematrix_cell_begin:w
            \str_set:Nn \l__nicematrix_hpos_cell_str { #3 }
          }
        c
        < {
            \__nicematrix_cell_end:
            \hbox_set_end:
            #1
            \__nicematrix_adjust_size_box:
            \makebox [ #4 ] [ #3 ] { \box_use_drop:N \l__nicematrix_cell_box }
          }
      }
    \int_gincr:N \c@jCol
    \__nicematrix_patch_preamble_xi:n
  }
\cs_new_protected:Npn \__nicematrix_special_W:
  {
    \dim_compare:nNnT { \box_wd:N \l__nicematrix_cell_box } > \l__nicematrix_col_width_dim
      { \__nicematrix_warning:n { W~warning } }
  }
\cs_new_protected:Npn \__nicematrix_patch_preamble_vii:n #1
  {
    \str_if_eq:nnTF { #1 } { [ }
      { \__nicematrix_patch_preamble_vii_i:w [ }
      { \__nicematrix_patch_preamble_vii_i:w [ ] { #1 } }
  }
\cs_new_protected:Npn \__nicematrix_patch_preamble_vii_i:w [ #1 ]
  { \__nicematrix_patch_preamble_vii_ii:n { #1 } }
\cs_new_protected:Npn \__nicematrix_patch_preamble_vii_ii:n #1
  {
    \IfPackageAtLeastTF { siunitx } { 2022/01/01 }
      {
        \tl_gput_right:NV \g__nicematrix_preamble_tl \g__nicematrix_pre_cell_tl
        \tl_gclear:N \g__nicematrix_pre_cell_tl
        \tl_gput_right:Nn \g__nicematrix_preamble_tl
          {
            > {
                \__nicematrix_cell_begin:w
                \keys_set:nn { siunitx } { #1 }
                \siunitx_cell_begin:w
              }
            c
            < { \siunitx_cell_end: \__nicematrix_cell_end: }
          }
        \int_gincr:N \c@jCol
        \__nicematrix_patch_preamble_xi:n
      }
      { \__nicematrix_fatal:n { Version~of~siunitx~too~old } }
  }
\cs_new_protected:Npn \__nicematrix_patch_preamble_viii:nn #1 #2
  {
    \bool_if:NT \l__nicematrix_small_bool { \__nicematrix_fatal:n { Delimiter~with~small } }
    \int_compare:nNnTF \c@jCol = \c_zero_int
      {
        \str_if_eq:VnTF \g__nicematrix_left_delim_tl { . }
          {
            \tl_gset:Nn \g__nicematrix_left_delim_tl { #1 }
            \tl_gset:Nn \g__nicematrix_right_delim_tl { . }
            \__nicematrix_patch_preamble:n #2
          }
          {
            \tl_gput_right:Nn \g__nicematrix_preamble_tl { ! { \enskip } }
            \__nicematrix_patch_preamble_viii_i:nn { #1 } { #2 }
          }
      }
      { \__nicematrix_patch_preamble_viii_i:nn { #1 } { #2 } }
  }
\cs_new_protected:Npn \__nicematrix_patch_preamble_viii_i:nn #1 #2
  {
    \tl_gput_right:Nx \g__nicematrix_pre_code_after_tl
      { \__nicematrix_delimiter:nnn #1 { \int_eval:n { \c@jCol + 1 } } \c_true_bool }
    \tl_if_in:nnTF { ( [ \{ ) ] \} \left \right } { #2 }
      {
        \__nicematrix_error:nn { delimiter~after~opening } { #2 }
        \__nicematrix_patch_preamble:n
      }
      { \__nicematrix_patch_preamble:n #2 }
  }
\cs_new_protected:Npn \__nicematrix_patch_preamble_ix:nn #1 #2
  {
    \bool_if:NT \l__nicematrix_small_bool { \__nicematrix_fatal:n { Delimiter~with~small } }
    \tl_if_in:nnTF { ) ] \} } { #2 }
      { \__nicematrix_patch_preamble_ix_i:nnn #1 #2 }
      {
        \tl_if_eq:nnTF { \q_stop } { #2 }
          {
            \str_if_eq:VnTF \g__nicematrix_right_delim_tl { . }
              { \tl_gset:Nn \g__nicematrix_right_delim_tl { #1 } }
              {
                \tl_gput_right:Nn \g__nicematrix_preamble_tl { ! { \enskip } }
                \tl_gput_right:Nx \g__nicematrix_pre_code_after_tl
                  { \__nicematrix_delimiter:nnn #1 { \int_use:N \c@jCol } \c_false_bool }
                \__nicematrix_patch_preamble:n #2
              }
          }
          {
            \tl_if_in:nnT { ( [ \{ \left } { #2 }
              { \tl_gput_right:Nn \g__nicematrix_preamble_tl { ! { \enskip } } }
            \tl_gput_right:Nx \g__nicematrix_pre_code_after_tl
              { \__nicematrix_delimiter:nnn #1 { \int_use:N \c@jCol } \c_false_bool }
            \__nicematrix_patch_preamble:n #2
          }
      }
  }
\cs_new_protected:Npn \__nicematrix_patch_preamble_ix_i:nnn #1 #2 #3
  {
    \tl_if_eq:nnTF { \q_stop } { #3 }
      {
        \str_if_eq:VnTF \g__nicematrix_right_delim_tl { . }
          {
            \tl_gput_right:Nn \g__nicematrix_preamble_tl { ! { \enskip } }
            \tl_gput_right:Nx \g__nicematrix_pre_code_after_tl
              { \__nicematrix_delimiter:nnn #1 { \int_use:N \c@jCol } \c_false_bool }
            \tl_gset:Nn \g__nicematrix_right_delim_tl { #2 }
          }
          {
            \tl_gput_right:Nn \g__nicematrix_preamble_tl { ! { \enskip } }
            \tl_gput_right:Nx \g__nicematrix_pre_code_after_tl
              { \__nicematrix_delimiter:nnn #1 { \int_use:N \c@jCol } \c_false_bool }
            \__nicematrix_error:nn { double~closing~delimiter } { #2 }
          }
      }
      {
        \tl_gput_right:Nx \g__nicematrix_pre_code_after_tl
          { \__nicematrix_delimiter:nnn #1 { \int_use:N \c@jCol } \c_false_bool }
        \__nicematrix_error:nn { double~closing~delimiter } { #2 }
        \__nicematrix_patch_preamble:n #3
      }
  }
\cs_new_protected:Npn \__nicematrix_patch_preamble_x:n #1
  {
    \str_if_eq:nnTF { #1 } { [ }
      { \__nicematrix_patch_preamble_x_i:w [ }
      { \__nicematrix_patch_preamble_x_i:w [ ] #1 }
  }
\cs_new_protected:Npn \__nicematrix_patch_preamble_x_i:w [ #1 ]
  { \__nicematrix_patch_preamble_x_ii:n { #1 } }
\keys_define:nn { WithArrows / X-column }
  { unknown .code:n = \int_set:Nn \l__nicematrix_weight_int { \l_keys_key_str } }
\cs_new_protected:Npn \__nicematrix_patch_preamble_x_ii:n #1
  {
    \str_set:Nn \l__nicematrix_hpos_col_str { j }
    \tl_set:Nn \l__nicematrix_vpos_col_str { p }
    \int_zero_new:N \l__nicematrix_weight_int
    \int_set:Nn \l__nicematrix_weight_int { 1 }
    \tl_set:Nn \l_tmpa_tl { #1 }
    \tl_replace_all:Nnn \l_tmpa_tl { \__nicematrix_S: } { S }
    \__nicematrix_keys_p_column:V \l_tmpa_tl
    \keys_set:nV { WithArrows / X-column } \l_tmpa_tl
    \int_compare:nNnT \l__nicematrix_weight_int < 0
      {
        \__nicematrix_error_or_warning:n { negative~weight }
        \int_set:Nn \l__nicematrix_weight_int { - \l__nicematrix_weight_int }
      }
    \int_gadd:Nn \g__nicematrix_total_X_weight_int \l__nicematrix_weight_int
    \bool_if:NTF \l__nicematrix_X_columns_aux_bool
      {
        \exp_args:Nnx
        \__nicematrix_patch_preamble_iv_iv:nn
          { \l__nicematrix_weight_int \l__nicematrix_X_columns_dim }
          { minipage }
      }
      {
        \tl_gput_right:Nn \g__nicematrix_preamble_tl
          {
            > {
                \__nicematrix_cell_begin:w
                \bool_set_true:N \l__nicematrix_X_column_bool
                \NotEmpty
                \tl_gput_right:Nn \g__nicematrix_cell_after_hook_tl
                  { \hbox_set:Nn \l__nicematrix_cell_box { } }
                \begin { minipage } { 5 cm } \arraybackslash
              }
            c
            < {
                \end { minipage }
                \__nicematrix_cell_end:
              }
          }
        \int_gincr:N \c@jCol
        \__nicematrix_patch_preamble_xi:n
      }
  }
\cs_new_protected:Npn \__nicematrix_patch_preamble_xi:n #1
  {
    \str_if_eq:nnTF { #1 } { < }
      \__nicematrix_patch_preamble_xiii:n
      {
        \str_if_eq:nnTF { #1 } { @ }
          \__nicematrix_patch_preamble_xv:n
          {
            \tl_if_eq:NnTF \l__nicematrix_vlines_clist { all }
              {
                \tl_gput_right:Nn \g__nicematrix_preamble_tl
                  { ! { \skip_horizontal:N \arrayrulewidth } }
              }
              {
                \exp_args:NNx
                \clist_if_in:NnT \l__nicematrix_vlines_clist { \int_eval:n { \c@jCol + 1 } }
                  {
                    \tl_gput_right:Nn \g__nicematrix_preamble_tl
                      { ! { \skip_horizontal:N \arrayrulewidth } }
                  }
              }
            \__nicematrix_patch_preamble:n { #1 }
          }
      }
  }
\cs_new_protected:Npn \__nicematrix_patch_preamble_xiii:n #1
  {
    \tl_gput_right:Nn \g__nicematrix_preamble_tl { < { #1 } }
    \__nicematrix_patch_preamble_xi:n
  }
\cs_new_protected:Npn \__nicematrix_patch_preamble_xv:n #1
  {
    \tl_if_eq:NnTF \l__nicematrix_vlines_clist { all }
      {
        \tl_gput_right:Nn \g__nicematrix_preamble_tl
          { @ { #1 \skip_horizontal:N \arrayrulewidth } }
      }
      {
        \exp_args:NNx
        \clist_if_in:NnTF \l__nicematrix_vlines_clist { \int_eval:n { \c@jCol + 1 } }
          {
            \tl_gput_right:Nn \g__nicematrix_preamble_tl
              { @ { #1 \skip_horizontal:N \arrayrulewidth } }
          }
          { \tl_gput_right:Nn \g__nicematrix_preamble_tl { @ { #1 } } }
      }
    \__nicematrix_patch_preamble:n
  }
\cs_new_protected:Npn \__nicematrix_set_preamble:Nn #1 #2
  {
    \group_begin:
    \__nicematrix_newcolumntype w [ 2 ] { \__nicematrix_w: { ##1 } { ##2 } }
    \__nicematrix_newcolumntype W [ 2 ] { \__nicematrix_W: { ##1 } { ##2 } }
    \@temptokena { #2 }
    \@tempswatrue
    \@whilesw \if@tempswa \fi { \@tempswafalse \the \NC@list }
    \tl_gclear:N \g__nicematrix_preamble_tl
    \exp_after:wN \__nicematrix_patch_m_preamble:n \the \@temptokena \q_stop
    \group_end:
    \tl_set_eq:NN #1 \g__nicematrix_preamble_tl
  }
\cs_new:Npn \__nicematrix_multicolumn:nnn #1 #2 #3
  {
    \multispan { #1 }
    \begingroup
    \cs_set:Npn \@addamp { \if@firstamp \@firstampfalse \else \@preamerr 5 \fi }
    \__nicematrix_newcolumntype w [ 2 ] { \__nicematrix_w: { ##1 } { ##2 } }
    \__nicematrix_newcolumntype W [ 2 ] { \__nicematrix_W: { ##1 } { ##2 } }
    \@temptokena = { #2 }
    \@tempswatrue
    \@whilesw \if@tempswa \fi { \@tempswafalse \the \NC@list }
    \tl_gclear:N \g__nicematrix_preamble_tl
    \exp_after:wN \__nicematrix_patch_m_preamble:n \the \@temptokena \q_stop
    \exp_args:NV \@mkpream \g__nicematrix_preamble_tl
    \@addtopreamble \@empty
    \endgroup
    \int_compare:nNnT { #1 } > 1
      {
        \seq_gput_left:Nx \g__nicematrix_multicolumn_cells_seq
          { \int_use:N \c@iRow - \int_eval:n { \c@jCol + 1 } }
        \seq_gput_left:Nn \g__nicematrix_multicolumn_sizes_seq { #1 }
        \seq_gput_right:Nx \g__nicematrix_pos_of_blocks_seq
          {
            {
              \int_compare:nNnTF \c@jCol = 0
                { \int_eval:n { \c@iRow + 1 } }
                { \int_use:N \c@iRow }
            }
            { \int_eval:n { \c@jCol + 1 } }
            {
              \int_compare:nNnTF \c@jCol = 0
                { \int_eval:n { \c@iRow + 1 } }
                { \int_use:N \c@iRow }
            }
            { \int_eval:n { \c@jCol + #1 } }
            { } % for the name of the block
          }
      }
    \cs_set:Npn \@sharp { #3 }
    \@arstrut
    \@preamble
    \null
    \int_gadd:Nn \c@jCol { #1 - 1 }
    \int_compare:nNnT \c@jCol > \g__nicematrix_col_total_int
      { \int_gset_eq:NN \g__nicematrix_col_total_int \c@jCol }
    \ignorespaces
  }
\cs_new_protected:Npn \__nicematrix_patch_m_preamble:n #1
  {
    \str_case:nnF { #1 }
      {
        c { \__nicematrix_patch_m_preamble_i:n #1 }
        l { \__nicematrix_patch_m_preamble_i:n #1 }
        r { \__nicematrix_patch_m_preamble_i:n #1 }
        > { \__nicematrix_patch_m_preamble_ii:nn #1 }
        ! { \__nicematrix_patch_m_preamble_ii:nn #1 }
        @ { \__nicematrix_patch_m_preamble_ii:nn #1 }
        | { \__nicematrix_patch_m_preamble_iii:n #1 }
        p { \__nicematrix_patch_m_preamble_iv:nnn t #1 }
        m { \__nicematrix_patch_m_preamble_iv:nnn c #1 }
        b { \__nicematrix_patch_m_preamble_iv:nnn b #1 }
        \__nicematrix_w: { \__nicematrix_patch_m_preamble_v:nnnn { } #1 }
        \__nicematrix_W: { \__nicematrix_patch_m_preamble_v:nnnn { \__nicematrix_special_W: } #1 }
        \q_stop { }
      }
      {
        \tl_if_eq:nnT { #1 } { S }
          { \__nicematrix_fatal:n { unknown~column~type~S } }
          { \__nicematrix_fatal:nn { unknown~column~type } { #1 } }
      }
  }
\cs_new_protected:Npn \__nicematrix_patch_m_preamble_i:n #1
  {
    \tl_gput_right:Nn \g__nicematrix_preamble_tl
      {
        > { \__nicematrix_cell_begin:w \str_set:Nn \l__nicematrix_hpos_cell_str { #1 } }
        #1
        < \__nicematrix_cell_end:
      }
    \__nicematrix_patch_m_preamble_x:n
  }
\cs_new_protected:Npn \__nicematrix_patch_m_preamble_ii:nn #1 #2
  {
    \tl_gput_right:Nn \g__nicematrix_preamble_tl { #1 { #2 } }
    \__nicematrix_patch_m_preamble:n
  }
\cs_new_protected:Npn \__nicematrix_patch_m_preamble_iii:n #1
  {
    \tl_gput_right:Nn \g__nicematrix_preamble_tl { #1 }
    \__nicematrix_patch_m_preamble:n
  }
\cs_new_protected:Npn \__nicematrix_patch_m_preamble_iv:nnn #1 #2 #3
  {
    \tl_gput_right:Nn \g__nicematrix_preamble_tl
      {
        > {
            \__nicematrix_cell_begin:w
            \begin { minipage } [ #1 ] { \dim_eval:n { #3 } }
            \mode_leave_vertical:
            \arraybackslash
            \vrule height \box_ht:N \@arstrutbox depth 0 pt width 0 pt
          }
        c
        < {
            \vrule height 0 pt depth \box_dp:N \@arstrutbox width 0 pt
            \end { minipage }
            \__nicematrix_cell_end:
          }
      }
    \__nicematrix_patch_m_preamble_x:n
  }
\cs_new_protected:Npn \__nicematrix_patch_m_preamble_v:nnnn #1 #2 #3 #4
  {
    \tl_gput_right:Nn \g__nicematrix_preamble_tl
      {
        > {
            \dim_set:Nn \l__nicematrix_col_width_dim { #4 }
            \hbox_set:Nw \l__nicematrix_cell_box
            \__nicematrix_cell_begin:w
            \str_set:Nn \l__nicematrix_hpos_cell_str { #3 }
          }
        c
        < {
            \__nicematrix_cell_end:
            \hbox_set_end:
            \bool_if:NT \g__nicematrix_rotate_bool \__nicematrix_rotate_cell_box:
            #1
            \__nicematrix_adjust_size_box:
            \makebox [ #4 ] [ #3 ] { \box_use_drop:N \l__nicematrix_cell_box }
          }
      }
    \__nicematrix_patch_m_preamble_x:n
  }
\cs_new_protected:Npn \__nicematrix_patch_m_preamble_x:n #1
  {
    \str_if_eq:nnTF { #1 } { < }
      \__nicematrix_patch_m_preamble_ix:n
      { \__nicematrix_patch_m_preamble:n { #1 } }
  }
\cs_new_protected:Npn \__nicematrix_patch_m_preamble_ix:n #1
  {
    \tl_gput_right:Nn \g__nicematrix_preamble_tl { < { #1 } }
    \__nicematrix_patch_m_preamble_x:n
  }
\cs_new_protected:Npn \__nicematrix_put_box_in_flow:
  {
    \box_set_ht:Nn \l_tmpa_box { \box_ht:N \l_tmpa_box + \l_tmpa_dim }
    \box_set_dp:Nn \l_tmpa_box { \box_dp:N \l_tmpa_box + \l_tmpb_dim }
    \tl_if_eq:NnTF \l__nicematrix_baseline_tl { c }
      { \box_use_drop:N \l_tmpa_box }
      \__nicematrix_put_box_in_flow_i:
  }
\cs_new_protected:Npn \__nicematrix_put_box_in_flow_i:
  {
    \pgfpicture
      \__nicematrix_qpoint:n { row - 1 }
      \dim_gset_eq:NN \g_tmpa_dim \pgf@y
      \__nicematrix_qpoint:n { row - \int_eval:n { \c@iRow + 1 } }
      \dim_gadd:Nn \g_tmpa_dim \pgf@y
      \dim_gset:Nn \g_tmpa_dim { 0.5 \g_tmpa_dim }
      \str_if_in:NnTF \l__nicematrix_baseline_tl { line- }
        {
          \int_set:Nn \l_tmpa_int
            {
              \str_range:Nnn
                \l__nicematrix_baseline_tl
                6
                { \tl_count:V \l__nicematrix_baseline_tl }
            }
          \__nicematrix_qpoint:n { row - \int_use:N \l_tmpa_int }
        }
        {
          \str_case:VnF \l__nicematrix_baseline_tl
            {
              { t } { \int_set:Nn \l_tmpa_int 1 }
              { b } { \int_set_eq:NN \l_tmpa_int \c@iRow }
            }
            { \int_set:Nn \l_tmpa_int \l__nicematrix_baseline_tl }
          \bool_lazy_or:nnT
            { \int_compare_p:nNn \l_tmpa_int < \l__nicematrix_first_row_int }
            { \int_compare_p:nNn \l_tmpa_int > \g__nicematrix_row_total_int }
            {
              \__nicematrix_error:n { bad~value~for~baseline }
              \int_set:Nn \l_tmpa_int 1
            }
          \__nicematrix_qpoint:n { row - \int_use:N \l_tmpa_int - base }
          \dim_gsub:Nn \g_tmpa_dim { \fontdimen22 \textfont2 }
        }
      \dim_gsub:Nn \g_tmpa_dim \pgf@y
    \endpgfpicture
    \box_move_up:nn \g_tmpa_dim { \box_use_drop:N \l_tmpa_box }
    \box_use_drop:N \l_tmpa_box
  }
\cs_new_protected:Npn \__nicematrix_use_arraybox_with_notes_c:
  {
    \bool_if:NT \l__nicematrix_NiceMatrix_without_vlines_bool
      {
        \int_compare:nNnT \c@jCol > 1 % added 2023-08-13
          {
            \box_set_wd:Nn \l__nicematrix_the_array_box
              { \box_wd:N \l__nicematrix_the_array_box - \arraycolsep }
          }
      }
    \begin { minipage } [ t ] { \box_wd:N \l__nicematrix_the_array_box }
    \bool_if:NT \l__nicematrix_caption_above_bool
      {
        \tl_if_empty:NF \l__nicematrix_caption_tl
          {
            \bool_set_false:N \g__nicematrix_caption_finished_bool
            \int_gzero:N \c@tabularnote
            \__nicematrix_insert_caption:
            \int_compare:nNnT \g__nicematrix_notes_caption_int > 0
              {
                \tl_gput_right:Nx \g__nicematrix_aux_tl
                  {
                    \tl_set:Nn \exp_not:N \l__nicematrix_note_in_caption_tl
                      { \int_use:N \g__nicematrix_notes_caption_int }
                  }
                \int_gzero:N \g__nicematrix_notes_caption_int
              }
          }
      }
    \hbox
      {
        \box_use_drop:N \l__nicematrix_the_array_box
        \__nicematrix_create_extra_nodes:
        \seq_if_empty:NF \g__nicematrix_blocks_seq \__nicematrix_draw_blocks:
      }
    \bool_lazy_any:nT
      {
        { ! \seq_if_empty_p:N \g__nicematrix_notes_seq }
        { ! \seq_if_empty_p:N \g__nicematrix_notes_in_caption_seq }
        { ! \tl_if_empty_p:V \g__nicematrix_tabularnote_tl }
      }
      \__nicematrix_insert_tabularnotes:
    \cs_set_eq:NN \tabularnote \__nicematrix_tabularnote_error:n
    \bool_if:NF \l__nicematrix_caption_above_bool \__nicematrix_insert_caption:
    \end { minipage }
  }
\cs_new_protected:Npn \__nicematrix_insert_caption:
  {
    \tl_if_empty:NF \l__nicematrix_caption_tl
      {
        \cs_if_exist:NTF \@captype
          { \__nicematrix_insert_caption_i: }
          { \__nicematrix_error:n { caption~outside~float } }
      }
  }
\cs_new_protected:Npn \__nicematrix_insert_caption_i:
  {
    \group_begin:
    \bool_set_true:N \l__nicematrix_in_caption_bool
    \IfPackageLoadedTF { floatrow }
      { \cs_set_eq:NN \@makecaption \FR@makecaption }
      { }
    \tl_if_empty:NTF \l__nicematrix_short_caption_tl
      { \caption }
      { \caption [ \l__nicematrix_short_caption_tl ] }
      { \l__nicematrix_caption_tl }
    \bool_if:NF \g__nicematrix_caption_finished_bool % added 2023/06/30
      {
        \bool_gset_true:N \g__nicematrix_caption_finished_bool
        \int_gset_eq:NN \g__nicematrix_notes_caption_int \c@tabularnote
        \int_gzero:N \c@tabularnote
      }
    \tl_if_empty:NF \l__nicematrix_label_tl { \label { \l__nicematrix_label_tl } }
    \group_end:
  }
\cs_new_protected:Npn \__nicematrix_tabularnote_error:n #1
  {
    \__nicematrix_error_or_warning:n { tabularnote~below~the~tabular }
    \__nicematrix_gredirect_none:n { tabularnote~below~the~tabular }
  }
\cs_new_protected:Npn \__nicematrix_insert_tabularnotes:
  {
    \seq_gconcat:NNN \g__nicematrix_notes_seq \g__nicematrix_notes_in_caption_seq \g__nicematrix_notes_seq
    \int_set:Nn \c@tabularnote { \seq_count:N \g__nicematrix_notes_seq }
    \skip_vertical:N 0.65ex
    \group_begin:
    \l__nicematrix_notes_code_before_tl
    \tl_if_empty:NF \g__nicematrix_tabularnote_tl
      {
        \g__nicematrix_tabularnote_tl \par
        \tl_gclear:N \g__nicematrix_tabularnote_tl
      }
    \int_compare:nNnT \c@tabularnote > 0
      {
        \bool_if:NTF \l__nicematrix_notes_para_bool
          {
            \begin { tabularnotes* }
              \seq_map_inline:Nn \g__nicematrix_notes_seq
                { \__nicematrix_one_tabularnote:nn ##1 }
              \strut
            \end { tabularnotes* }
            \par
          }
          {
            \tabularnotes
              \seq_map_inline:Nn \g__nicematrix_notes_seq
                { \__nicematrix_one_tabularnote:nn ##1 }
              \strut
            \endtabularnotes
          }
      }
    \unskip
    \group_end:
    \bool_if:NT \l__nicematrix_notes_bottomrule_bool
      {
        \IfPackageLoadedTF { booktabs }
          {
            \skip_vertical:N \aboverulesep
            { \CT@arc@ \hrule height \heavyrulewidth }
          }
          { \__nicematrix_error_or_warning:n { bottomrule~without~booktabs } }
      }
    \l__nicematrix_notes_code_after_tl
    \seq_gclear:N \g__nicematrix_notes_seq
    \seq_gclear:N \g__nicematrix_notes_in_caption_seq
    \int_gzero:N \c@tabularnote
  }
\cs_set_protected:Npn \__nicematrix_one_tabularnote:nn #1
  {
    \tl_if_novalue:nTF { #1 }
      { \item }
      { \item [ \__nicematrix_notes_label_in_list:n { #1 } ] }
  }
\cs_new_protected:Npn \__nicematrix_use_arraybox_with_notes_b:
  {
    \pgfpicture
      \__nicematrix_qpoint:n { row - 1 }
      \dim_gset_eq:NN \g_tmpa_dim \pgf@y
      \__nicematrix_qpoint:n { row - \int_use:N \c@iRow - base }
      \dim_gsub:Nn \g_tmpa_dim \pgf@y
    \endpgfpicture
    \dim_gadd:Nn \g_tmpa_dim \arrayrulewidth
    \int_compare:nNnT \l__nicematrix_first_row_int = 0
      {
        \dim_gadd:Nn \g_tmpa_dim \g__nicematrix_ht_row_zero_dim
        \dim_gadd:Nn \g_tmpa_dim \g__nicematrix_dp_row_zero_dim
      }
    \box_move_up:nn \g_tmpa_dim { \hbox { \__nicematrix_use_arraybox_with_notes_c: } }
  }
\cs_new_protected:Npn \__nicematrix_use_arraybox_with_notes:
  {
    \tl_if_eq:NnT \l__nicematrix_baseline_tl { t }
      { \tl_set:Nn \l__nicematrix_baseline_tl { 1 } }
    \pgfpicture
    \__nicematrix_qpoint:n { row - 1 }
    \dim_gset_eq:NN \g_tmpa_dim \pgf@y
    \str_if_in:NnTF \l__nicematrix_baseline_tl { line- }
      {
        \int_set:Nn \l_tmpa_int
          {
            \str_range:Nnn
              \l__nicematrix_baseline_tl
              6
              { \tl_count:V \l__nicematrix_baseline_tl }
          }
        \__nicematrix_qpoint:n { row - \int_use:N \l_tmpa_int }
      }
      {
        \int_set:Nn \l_tmpa_int \l__nicematrix_baseline_tl
        \bool_lazy_or:nnT
          { \int_compare_p:nNn \l_tmpa_int < \l__nicematrix_first_row_int }
          { \int_compare_p:nNn \l_tmpa_int > \g__nicematrix_row_total_int }
          {
            \__nicematrix_error:n { bad~value~for~baseline }
            \int_set:Nn \l_tmpa_int 1
          }
        \__nicematrix_qpoint:n { row - \int_use:N \l_tmpa_int - base }
      }
    \dim_gsub:Nn \g_tmpa_dim \pgf@y
    \endpgfpicture
    \dim_gadd:Nn \g_tmpa_dim \arrayrulewidth
    \int_compare:nNnT \l__nicematrix_first_row_int = 0
      {
        \dim_gadd:Nn \g_tmpa_dim \g__nicematrix_ht_row_zero_dim
        \dim_gadd:Nn \g_tmpa_dim \g__nicematrix_dp_row_zero_dim
      }
    \box_move_up:nn \g_tmpa_dim { \hbox { \__nicematrix_use_arraybox_with_notes_c: } }
  }
\cs_new_protected:Npn \__nicematrix_put_box_in_flow_bis:nn #1 #2
  {
    \dim_zero_new:N \l__nicematrix_real_left_delim_dim
    \dim_zero_new:N \l__nicematrix_real_right_delim_dim
    \hbox_set:Nn \l_tmpb_box
      {
        \c_math_toggle_token
        \left #1
        \vcenter
          {
            \vbox_to_ht:nn
              { \box_ht_plus_dp:N \l_tmpa_box }
              { }
          }
        \right .
        \c_math_toggle_token
      }
    \dim_set:Nn \l__nicematrix_real_left_delim_dim
      { \box_wd:N \l_tmpb_box - \nulldelimiterspace }
    \hbox_set:Nn \l_tmpb_box
      {
        \c_math_toggle_token
        \left .
        \vbox_to_ht:nn
          { \box_ht_plus_dp:N \l_tmpa_box }
          { }
        \right #2
        \c_math_toggle_token
      }
    \dim_set:Nn \l__nicematrix_real_right_delim_dim
      { \box_wd:N \l_tmpb_box - \nulldelimiterspace }
    \skip_horizontal:N  \l__nicematrix_left_delim_dim
    \skip_horizontal:N -\l__nicematrix_real_left_delim_dim
    \__nicematrix_put_box_in_flow:
    \skip_horizontal:N \l__nicematrix_right_delim_dim
    \skip_horizontal:N -\l__nicematrix_real_right_delim_dim
  }
\NewDocumentEnvironment { __nicematrix-normal-syntax } { }
  {
    \peek_remove_spaces:n
      {
        \peek_meaning:NTF \end
          \__nicematrix_analyze_end:Nn
          {
            \__nicematrix_transform_preamble:
            \__nicematrix_array:V \g__nicematrix_preamble_tl
          }
      }
  }
  {
    \__nicematrix_create_col_nodes:
    \endarray
  }
\NewDocumentEnvironment { __nicematrix-light-syntax } { b }
  {
    \tl_if_empty:nT { #1 } { \__nicematrix_fatal:n { empty~environment } }
    \tl_map_inline:nn { #1 }
      {
        \str_if_eq:nnT { ##1 } { & }
          { \__nicematrix_fatal:n { ampersand~in~light-syntax } }
        \str_if_eq:nnT { ##1 } { \\ }
          { \__nicematrix_fatal:n { double-backslash~in~light-syntax } }
      }
    \__nicematrix_light_syntax_i:w #1 \CodeAfter \q_stop
  }
  {
    \__nicematrix_create_col_nodes:
    \endarray
  }
\cs_new_protected:Npn \__nicematrix_light_syntax_i:w #1\CodeAfter #2\q_stop
  {
    \tl_gput_right:Nn \g_nicematrix_code_after_tl { #2 }
    \seq_clear_new:N \l__nicematrix_rows_seq
    \tl_set_rescan:Nno \l__nicematrix_end_of_row_tl { } \l__nicematrix_end_of_row_tl
    \seq_set_split:NVn \l__nicematrix_rows_seq \l__nicematrix_end_of_row_tl { #1 }
    \seq_pop_right:NN \l__nicematrix_rows_seq \l_tmpa_tl
    \tl_if_empty:NF \l_tmpa_tl
      { \seq_put_right:NV \l__nicematrix_rows_seq \l_tmpa_tl }
    \int_compare:nNnT \l__nicematrix_last_row_int = { -1 }
      { \int_set:Nn \l__nicematrix_last_row_int { \seq_count:N \l__nicematrix_rows_seq } }
    \tl_clear_new:N \l__nicematrix_new_body_tl
    \int_zero_new:N \l__nicematrix_nb_cols_int
    \seq_pop_left:NN \l__nicematrix_rows_seq \l_tmpa_tl
    \__nicematrix_line_with_light_syntax:V \l_tmpa_tl
    \seq_map_inline:Nn \l__nicematrix_rows_seq
      {
        \tl_put_right:Nn \l__nicematrix_new_body_tl { \\ }
        \__nicematrix_line_with_light_syntax:n { ##1 }
      }
    \int_compare:nNnT \l__nicematrix_last_col_int = { -1 }
      {
        \int_set:Nn \l__nicematrix_last_col_int
          { \l__nicematrix_nb_cols_int - 1 + \l__nicematrix_first_col_int }
      }
    \__nicematrix_transform_preamble:
    \__nicematrix_array:V \g__nicematrix_preamble_tl \l__nicematrix_new_body_tl
  }
\cs_new_protected:Npn \__nicematrix_line_with_light_syntax:n #1
  {
    \seq_clear_new:N \l__nicematrix_cells_seq
    \seq_set_split:Nnn \l__nicematrix_cells_seq { ~ } { #1 }
    \int_set:Nn \l__nicematrix_nb_cols_int
      {
        \int_max:nn
          \l__nicematrix_nb_cols_int
          { \seq_count:N \l__nicematrix_cells_seq }
      }
    \seq_pop_left:NN \l__nicematrix_cells_seq \l_tmpa_tl
    \tl_put_right:NV \l__nicematrix_new_body_tl \l_tmpa_tl
    \seq_map_inline:Nn \l__nicematrix_cells_seq
      { \tl_put_right:Nn \l__nicematrix_new_body_tl { & ##1 } }
  }
\cs_generate_variant:Nn \__nicematrix_line_with_light_syntax:n { V }
\cs_new_protected:Npn \__nicematrix_analyze_end:Nn #1 #2
  {
    \str_if_eq:VnT \g__nicematrix_name_env_str { #2 }
      { \__nicematrix_fatal:n { empty~environment } }
    \end { #2 }
  }
\cs_new:Npn \__nicematrix_create_col_nodes:
  {
    \crcr
    \int_compare:nNnT \l__nicematrix_first_col_int = 0
      {
        \omit
        \hbox_overlap_left:n
          {
            \bool_if:NT \l__nicematrix_code_before_bool
              { \pgfsys@markposition { \__nicematrix_env: - col - 0 } }
            \pgfpicture
            \pgfrememberpicturepositiononpagetrue
            \pgfcoordinate { \__nicematrix_env: - col - 0 } \pgfpointorigin
            \str_if_empty:NF \l__nicematrix_name_str
              { \pgfnodealias { \l__nicematrix_name_str - col - 0 } { \__nicematrix_env: - col - 0 } }
            \endpgfpicture
            \skip_horizontal:N 2\col@sep
            \skip_horizontal:N \g__nicematrix_width_first_col_dim
          }
        &
      }
    \omit
    \bool_gset_true:N \g__nicematrix_row_of_col_done_bool
    \int_compare:nNnTF \l__nicematrix_first_col_int = 0
      {
        \bool_if:NT \l__nicematrix_code_before_bool
          {
            \hbox
              {
                \skip_horizontal:N -0.5\arrayrulewidth
                \pgfsys@markposition { \__nicematrix_env: - col - 1 }
                \skip_horizontal:N 0.5\arrayrulewidth
              }
          }
        \pgfpicture
        \pgfrememberpicturepositiononpagetrue
        \pgfcoordinate { \__nicematrix_env: - col - 1 }
          { \pgfpoint { - 0.5 \arrayrulewidth } \c_zero_dim }
        \str_if_empty:NF \l__nicematrix_name_str
          { \pgfnodealias { \l__nicematrix_name_str - col - 1 } { \__nicematrix_env: - col - 1 } }
        \endpgfpicture
      }
      {
        \bool_if:NT \l__nicematrix_code_before_bool
          {
            \hbox
              {
                \skip_horizontal:N 0.5\arrayrulewidth
                \pgfsys@markposition { \__nicematrix_env: - col - 1 }
                \skip_horizontal:N -0.5\arrayrulewidth
              }
          }
        \pgfpicture
        \pgfrememberpicturepositiononpagetrue
        \pgfcoordinate { \__nicematrix_env: - col - 1 }
          { \pgfpoint { 0.5 \arrayrulewidth } \c_zero_dim }
        \str_if_empty:NF \l__nicematrix_name_str
          { \pgfnodealias { \l__nicematrix_name_str - col - 1 } { \__nicematrix_env: - col - 1 } }
        \endpgfpicture
      }
    \skip_gset:Nn \g_tmpa_skip { 0 pt~plus 1 fill }
    \bool_if:NF \l__nicematrix_auto_columns_width_bool
      { \dim_compare:nNnT \l__nicematrix_columns_width_dim > \c_zero_dim }
      {
        \bool_lazy_and:nnTF
          \l__nicematrix_auto_columns_width_bool
          { \bool_not_p:n \l__nicematrix_block_auto_columns_width_bool }
          { \skip_gset_eq:NN \g_tmpa_skip \g__nicematrix_max_cell_width_dim }
          { \skip_gset_eq:NN \g_tmpa_skip \l__nicematrix_columns_width_dim }
        \skip_gadd:Nn \g_tmpa_skip { 2 \col@sep }
      }
    \skip_horizontal:N \g_tmpa_skip
    \hbox
      {
        \bool_if:NT \l__nicematrix_code_before_bool
          {
            \hbox
              {
                \skip_horizontal:N -0.5\arrayrulewidth
                \pgfsys@markposition { \__nicematrix_env: - col - 2 }
                \skip_horizontal:N 0.5\arrayrulewidth
              }
          }
        \pgfpicture
        \pgfrememberpicturepositiononpagetrue
        \pgfcoordinate { \__nicematrix_env: - col - 2 }
          { \pgfpoint { - 0.5 \arrayrulewidth } \c_zero_dim }
        \str_if_empty:NF \l__nicematrix_name_str
          { \pgfnodealias { \l__nicematrix_name_str - col - 2 } { \__nicematrix_env: - col - 2 } }
        \endpgfpicture
      }
    \int_gset:Nn \g_tmpa_int 1
    \bool_if:NTF \g__nicematrix_last_col_found_bool
      { \prg_replicate:nn { \int_max:nn { \g__nicematrix_col_total_int - 3 } 0 } }
      { \prg_replicate:nn { \int_max:nn { \g__nicematrix_col_total_int - 2 } 0 } }
      {
        &
        \omit
        \int_gincr:N \g_tmpa_int
        \skip_horizontal:N \g_tmpa_skip
        \bool_if:NT \l__nicematrix_code_before_bool
          {
            \hbox
              {
                \skip_horizontal:N -0.5\arrayrulewidth
                \pgfsys@markposition
                  { \__nicematrix_env: - col - \int_eval:n { \g_tmpa_int + 1 } }
                \skip_horizontal:N 0.5\arrayrulewidth
              }
          }
        \pgfpicture
          \pgfrememberpicturepositiononpagetrue
          \pgfcoordinate { \__nicematrix_env: - col - \int_eval:n { \g_tmpa_int + 1 } }
            { \pgfpoint { - 0.5 \arrayrulewidth } \c_zero_dim }
          \str_if_empty:NF \l__nicematrix_name_str
            {
              \pgfnodealias
                { \l__nicematrix_name_str - col - \int_eval:n { \g_tmpa_int + 1 } }
                { \__nicematrix_env: - col - \int_eval:n { \g_tmpa_int + 1 } }
            }
        \endpgfpicture
      }
        &
        \omit
        \int_compare:nNnT \g__nicematrix_col_total_int = 1
          { \skip_gset:Nn \g_tmpa_skip { 0 pt~plus 1 fill } }
        \skip_horizontal:N \g_tmpa_skip
        \int_gincr:N \g_tmpa_int
        \bool_lazy_all:nT
          {
            { \bool_not_p:n \g__nicematrix_delims_bool }
            { \bool_not_p:n \l__nicematrix_tabular_bool }
            { \clist_if_empty_p:N \l__nicematrix_vlines_clist }
            { \bool_not_p:n \l__nicematrix_exterior_arraycolsep_bool }
            { ! \l__nicematrix_bar_at_end_of_pream_bool }
          }
          { \skip_horizontal:N -\col@sep }
        \bool_if:NT \l__nicematrix_code_before_bool
          {
            \hbox
              {
                \skip_horizontal:N -0.5\arrayrulewidth
                \bool_if:NT \l__nicematrix_NiceMatrix_without_vlines_bool
                  { \skip_horizontal:N -\arraycolsep }
                \pgfsys@markposition
                  { \__nicematrix_env: - col - \int_eval:n { \g_tmpa_int + 1 } }
                \skip_horizontal:N 0.5\arrayrulewidth
                \bool_if:NT \l__nicematrix_NiceMatrix_without_vlines_bool
                  { \skip_horizontal:N \arraycolsep }
              }
          }
        \pgfpicture
          \pgfrememberpicturepositiononpagetrue
          \pgfcoordinate { \__nicematrix_env: - col - \int_eval:n { \g_tmpa_int + 1 } }
            {
              \bool_if:NT \l__nicematrix_NiceMatrix_without_vlines_bool
                {
                  \pgfpoint
                    { - 0.5 \arrayrulewidth - \arraycolsep }
                    \c_zero_dim
                }
                { \pgfpoint { - 0.5 \arrayrulewidth } \c_zero_dim }
            }
          \str_if_empty:NF \l__nicematrix_name_str
            {
              \pgfnodealias
                { \l__nicematrix_name_str - col - \int_eval:n { \g_tmpa_int + 1 } }
                { \__nicematrix_env: - col - \int_eval:n { \g_tmpa_int + 1 } }
            }
        \endpgfpicture
    \bool_if:NT \g__nicematrix_last_col_found_bool
      {
        \hbox_overlap_right:n
          {
            \skip_horizontal:N \g__nicematrix_width_last_col_dim
            \bool_if:NT \l__nicematrix_code_before_bool
              {
                \pgfsys@markposition
                  { \__nicematrix_env: - col - \int_eval:n { \g__nicematrix_col_total_int + 1 } }
              }
            \pgfpicture
            \pgfrememberpicturepositiononpagetrue
            \pgfcoordinate
              { \__nicematrix_env: - col - \int_eval:n { \g__nicematrix_col_total_int + 1 } }
              \pgfpointorigin
            \str_if_empty:NF \l__nicematrix_name_str
              {
                \pgfnodealias
                  {
                     \l__nicematrix_name_str - col
                     - \int_eval:n { \g__nicematrix_col_total_int + 1 }
                  }
                  { \__nicematrix_env: - col - \int_eval:n { \g__nicematrix_col_total_int + 1 } }
              }
            \endpgfpicture
          }
      }
    \cr
  }
\tl_const:Nn \c__nicematrix_preamble_first_col_tl
  {
    >
      {
        \cs_set_eq:NN \CodeAfter \__nicematrix_CodeAfter_i:
        \bool_gset_true:N \g__nicematrix_after_col_zero_bool
        \__nicematrix_begin_of_row:
        \hbox_set:Nw \l__nicematrix_cell_box
        \__nicematrix_math_toggle_token:
        \bool_if:NT \l__nicematrix_small_bool \scriptstyle
        \bool_lazy_and:nnT
          { \int_compare_p:nNn \c@iRow > 0 }
          {
            \bool_lazy_or_p:nn
              { \int_compare_p:nNn \l__nicematrix_last_row_int < 0 }
              { \int_compare_p:nNn \c@iRow < \l__nicematrix_last_row_int }
          }
          {
            \l__nicematrix_code_for_first_col_tl
            \xglobal \colorlet { nicematrix-first-col } { . }
          }
      }
    l
    <
      {
        \__nicematrix_math_toggle_token:
        \hbox_set_end:
        \bool_if:NT \g__nicematrix_rotate_bool \__nicematrix_rotate_cell_box:
        \__nicematrix_adjust_size_box:
        \__nicematrix_update_for_first_and_last_row:
        \dim_gset:Nn \g__nicematrix_width_first_col_dim
          { \dim_max:nn \g__nicematrix_width_first_col_dim { \box_wd:N \l__nicematrix_cell_box } }
        \hbox_overlap_left:n
          {
            \dim_compare:nNnTF { \box_wd:N \l__nicematrix_cell_box } > \c_zero_dim
              \__nicematrix_node_for_cell:
              { \box_use_drop:N \l__nicematrix_cell_box }
            \skip_horizontal:N \l__nicematrix_left_delim_dim
            \skip_horizontal:N \l__nicematrix_left_margin_dim
            \skip_horizontal:N \l__nicematrix_extra_left_margin_dim
          }
        \bool_gset_false:N \g__nicematrix_empty_cell_bool
        \skip_horizontal:N -2\col@sep
      }
  }
\tl_const:Nn \c__nicematrix_preamble_last_col_tl
  {
    >
      {
        \bool_set_true:N \l__nicematrix_in_last_col_bool
        \cs_set_eq:NN \CodeAfter \__nicematrix_CodeAfter_i:
        \bool_gset_true:N \g__nicematrix_last_col_found_bool
        \int_gincr:N \c@jCol
        \int_gset_eq:NN \g__nicematrix_col_total_int \c@jCol
        \hbox_set:Nw \l__nicematrix_cell_box
          \__nicematrix_math_toggle_token:
          \bool_if:NT \l__nicematrix_small_bool \scriptstyle
        \int_compare:nNnT \c@iRow > 0
          {
            \bool_lazy_or:nnT
              { \int_compare_p:nNn \l__nicematrix_last_row_int < 0 }
              { \int_compare_p:nNn \c@iRow < \l__nicematrix_last_row_int }
              {
                \l__nicematrix_code_for_last_col_tl
                \xglobal \colorlet { nicematrix-last-col } { . }
              }
          }
      }
    l
    <
      {
        \__nicematrix_math_toggle_token:
        \hbox_set_end:
        \bool_if:NT \g__nicematrix_rotate_bool \__nicematrix_rotate_cell_box:
        \__nicematrix_adjust_size_box:
        \__nicematrix_update_for_first_and_last_row:
        \dim_gset:Nn \g__nicematrix_width_last_col_dim
          { \dim_max:nn \g__nicematrix_width_last_col_dim { \box_wd:N \l__nicematrix_cell_box } }
        \skip_horizontal:N -2\col@sep
        \hbox_overlap_right:n
          {
            \dim_compare:nNnT { \box_wd:N \l__nicematrix_cell_box } > \c_zero_dim
              {
                \skip_horizontal:N \l__nicematrix_right_delim_dim
                \skip_horizontal:N \l__nicematrix_right_margin_dim
                \skip_horizontal:N \l__nicematrix_extra_right_margin_dim
                \__nicematrix_node_for_cell:
              }
          }
        \bool_gset_false:N \g__nicematrix_empty_cell_bool
      }
  }
\NewDocumentEnvironment { NiceArray } { }
  {
    \bool_gset_false:N \g__nicematrix_delims_bool
    \str_if_empty:NT \g__nicematrix_name_env_str
      { \str_gset:Nn \g__nicematrix_name_env_str { NiceArray } }
    \NiceArrayWithDelims . .
  }
  { \endNiceArrayWithDelims }
\cs_new_protected:Npn \__nicematrix_def_env:nnn #1 #2 #3
  {
    \NewDocumentEnvironment { #1 NiceArray } { }
      {
        \bool_gset_true:N \g__nicematrix_delims_bool
        \str_if_empty:NT \g__nicematrix_name_env_str
          { \str_gset:Nn \g__nicematrix_name_env_str { #1 NiceArray } }
        \__nicematrix_test_if_math_mode:
        \NiceArrayWithDelims #2 #3
      }
      { \endNiceArrayWithDelims }
  }
\__nicematrix_def_env:nnn p ( )
\__nicematrix_def_env:nnn b [ ]
\__nicematrix_def_env:nnn B \{ \}
\__nicematrix_def_env:nnn v | |
\__nicematrix_def_env:nnn V \| \|
\cs_new_protected:Npn \__nicematrix_begin_of_NiceMatrix:nn #1 #2
  {
    \bool_set_false:N \l__nicematrix_preamble_bool
    \tl_clear:N \l_tmpa_tl
    \bool_if:NT \l__nicematrix_NiceMatrix_without_vlines_bool
      { \tl_set:Nn \l_tmpa_tl { @ { } } }
    \tl_put_right:Nn \l_tmpa_tl
      {
        *
          {
            \int_case:nnF \l__nicematrix_last_col_int
              {
                { -2 } { \c@MaxMatrixCols }
                { -1 } { \int_eval:n { \c@MaxMatrixCols + 1 } }
              }
              { \int_eval:n { \l__nicematrix_last_col_int - 1 } }
          }
          { #2 }
      }
    \tl_set:Nn \l_tmpb_tl { \use:c { #1 NiceArray } }
    \exp_args:NV \l_tmpb_tl \l_tmpa_tl
  }
\cs_generate_variant:Nn \__nicematrix_begin_of_NiceMatrix:nn { n V }
\clist_map_inline:nn { p , b , B , v , V }
  {
    \NewDocumentEnvironment { #1 NiceMatrix } { ! O { } }
      {
        \bool_gset_true:N \g__nicematrix_delims_bool
        \str_gset:Nn \g__nicematrix_name_env_str { #1 NiceMatrix }
        \keys_set:nn { NiceMatrix / NiceMatrix } { ##1 }
        \__nicematrix_begin_of_NiceMatrix:nV { #1 } \l__nicematrix_columns_type_tl
      }
      { \use:c { end #1 NiceArray } }
  }
\NewDocumentEnvironment { NiceMatrix } { ! O { } }
  {
    \str_gset:Nn \g__nicematrix_name_env_str { NiceMatrix }
    \keys_set:nn { NiceMatrix / NiceMatrix } { #1 }
    \bool_lazy_or:nnT
      { \clist_if_empty_p:N \l__nicematrix_vlines_clist }
      { \l__nicematrix_except_borders_bool }
      { \bool_set_true:N \l__nicematrix_NiceMatrix_without_vlines_bool }
    \__nicematrix_begin_of_NiceMatrix:nV { } \l__nicematrix_columns_type_tl
  }
  { \endNiceArray }
\cs_new_protected:Npn \__nicematrix_NotEmpty:
  { \bool_gset_true:N \g__nicematrix_not_empty_cell_bool }
\NewDocumentEnvironment { NiceTabular } { O { } m ! O { } }
  {
    \dim_compare:nNnT \l__nicematrix_width_dim = \c_zero_dim
      { \dim_set_eq:NN \l__nicematrix_width_dim \linewidth }
    \str_gset:Nn \g__nicematrix_name_env_str { NiceTabular }
    \keys_set:nn { NiceMatrix / NiceTabular } { #1 , #3 }
    \tl_if_empty:NF \l__nicematrix_short_caption_tl
      {
        \tl_if_empty:NT \l__nicematrix_caption_tl
          {
            \__nicematrix_error_or_warning:n { short-caption~without~caption }
            \tl_set_eq:NN \l__nicematrix_caption_tl \l__nicematrix_short_caption_tl
          }
      }
    \tl_if_empty:NF \l__nicematrix_label_tl
      {
        \tl_if_empty:NT \l__nicematrix_caption_tl
          { \__nicematrix_error_or_warning:n { label~without~caption } }
      }
    \NewDocumentEnvironment { TabularNote } { b }
      {
        \bool_if:NTF \l__nicematrix_in_code_after_bool
          { \__nicematrix_error_or_warning:n { TabularNote~in~CodeAfter } }
          {
            \tl_if_empty:NF \g__nicematrix_tabularnote_tl
              { \tl_gput_right:Nn \g__nicematrix_tabularnote_tl { \par } }
            \tl_gput_right:Nn \g__nicematrix_tabularnote_tl { ##1 }
          }
      }
      { }
    \bool_set_true:N \l__nicematrix_tabular_bool
    \NiceArray { #2 }
  }
  { \endNiceArray }
\cs_set_protected:Npn \__nicematrix_newcolumntype #1
  {
    \cs_if_free:cT { NC @ find @ #1 }
      { \NC@list \expandafter { \the \NC@list \NC@do #1 } }
    \cs_set:cpn {NC @ find @ #1 } ##1 #1 { \NC@ { ##1 } }
    \peek_meaning:NTF [
      { \newcol@ #1 }
      { \newcol@ #1 [ 0 ] }
  }
\NewDocumentEnvironment { NiceTabularX } { m O { } m ! O { } }
  {
    \IfPackageLoadedTF { tabularx }
      { \newcolumntype { X } { \__nicematrix_X } }
      { }
    \str_gset:Nn \g__nicematrix_name_env_str { NiceTabularX }
    \dim_zero_new:N \l__nicematrix_width_dim
    \dim_set:Nn \l__nicematrix_width_dim { #1 }
    \keys_set:nn { NiceMatrix / NiceTabular } { #2 , #4 }
    \bool_set_true:N \l__nicematrix_tabular_bool
    \NiceArray { #3 }
  }
  { \endNiceArray }
\NewDocumentEnvironment { NiceTabular* } { m O { } m ! O { } }
  {
    \str_gset:Nn \g__nicematrix_name_env_str { NiceTabular* }
    \dim_set:Nn \l__nicematrix_tabular_width_dim { #1 }
    \keys_set:nn { NiceMatrix / NiceTabular } { #2 , #4 }
    \bool_set_true:N \l__nicematrix_tabular_bool
    \NiceArray { #3 }
  }
  { \endNiceArray }
\cs_new_protected:Npn \__nicematrix_deal_with_rounded_corners:
  {
    \bool_lazy_all:nT
      {
        { \int_compare_p:nNn \l__nicematrix_tab_rounded_corners_dim > \c_zero_dim }
        \l__nicematrix_hvlines_bool
        { ! \g__nicematrix_delims_bool }
        { ! \l__nicematrix_except_borders_bool }
      }
      {
        \bool_set_true:N \l__nicematrix_except_borders_bool
        \clist_if_empty:NF \l__nicematrix_corners_clist
          { \__nicematrix_error:n { hvlines,~rounded-corners~and~corners } }
        \tl_gput_right:Nn \g__nicematrix_pre_code_after_tl
          {
            \__nicematrix_stroke_block:nnn
              {
                rounded-corners = \dim_use:N \l__nicematrix_tab_rounded_corners_dim ,
                draw = \l__nicematrix_rules_color_tl
              }
              { 1-1 }
              { \int_use:N \c@iRow - \int_use:N \c@jCol }
          }
      }
  }
\cs_new_protected:Npn \__nicematrix_after_array:
  {
    \group_begin:
    \bool_if:NT \g__nicematrix_last_col_found_bool
      { \int_set_eq:NN \l__nicematrix_last_col_int \g__nicematrix_col_total_int }
    \bool_if:NT \l__nicematrix_last_col_without_value_bool
      { \int_set_eq:NN \l__nicematrix_last_col_int \g__nicematrix_col_total_int }
    \bool_if:NT \l__nicematrix_last_row_without_value_bool
      { \int_set_eq:NN \l__nicematrix_last_row_int \g__nicematrix_row_total_int }
    \tl_gput_right:Nx \g__nicematrix_aux_tl
      {
        \seq_gset_from_clist:Nn \exp_not:N \g__nicematrix_size_seq
          {
            \int_use:N \l__nicematrix_first_row_int ,
            \int_use:N \c@iRow ,
            \int_use:N \g__nicematrix_row_total_int ,
            \int_use:N \l__nicematrix_first_col_int ,
            \int_use:N \c@jCol ,
            \int_use:N \g__nicematrix_col_total_int
          }
      }
    \seq_if_empty:NF \g__nicematrix_pos_of_blocks_seq
      {
        \tl_gput_right:Nx \g__nicematrix_aux_tl
          {
            \seq_gset_from_clist:Nn \exp_not:N \g__nicematrix_pos_of_blocks_seq
              { \seq_use:Nnnn \g__nicematrix_pos_of_blocks_seq , , , }
          }
      }
    \seq_if_empty:NF \g__nicematrix_multicolumn_cells_seq
      {
        \tl_gput_right:Nx \g__nicematrix_aux_tl
          {
            \seq_gset_from_clist:Nn \exp_not:N \g__nicematrix_multicolumn_cells_seq
              { \seq_use:Nnnn \g__nicematrix_multicolumn_cells_seq , , , }
            \seq_gset_from_clist:Nn \exp_not:N \g__nicematrix_multicolumn_sizes_seq
              { \seq_use:Nnnn \g__nicematrix_multicolumn_sizes_seq , , , }
          }
      }
    \__nicematrix_create_diag_nodes:
    \pgfpicture
    \int_step_inline:nn \c@iRow
      {
        \pgfnodealias
          { \__nicematrix_env: - ##1 - last }
          { \__nicematrix_env: - ##1 - \int_use:N \c@jCol }
      }
    \int_step_inline:nn \c@jCol
      {
        \pgfnodealias
          { \__nicematrix_env: - last - ##1 }
          { \__nicematrix_env: - \int_use:N \c@iRow - ##1 }
      }
    \str_if_empty:NF \l__nicematrix_name_str
      {
        \int_step_inline:nn \c@iRow
          {
            \pgfnodealias
              { \l__nicematrix_name_str - ##1 - last }
              { \__nicematrix_env: - ##1 - \int_use:N \c@jCol }
          }
        \int_step_inline:nn \c@jCol
          {
            \pgfnodealias
              { \l__nicematrix_name_str - last - ##1 }
              { \__nicematrix_env: - \int_use:N \c@iRow - ##1 }
          }
      }
    \endpgfpicture
    \bool_if:NT \l__nicematrix_parallelize_diags_bool
      {
        \int_gzero_new:N \g__nicematrix_ddots_int
        \int_gzero_new:N \g__nicematrix_iddots_int
        \dim_gzero_new:N \g__nicematrix_delta_x_one_dim
        \dim_gzero_new:N \g__nicematrix_delta_y_one_dim
        \dim_gzero_new:N \g__nicematrix_delta_x_two_dim
        \dim_gzero_new:N \g__nicematrix_delta_y_two_dim
      }
    \int_zero_new:N \l__nicematrix_initial_i_int
    \int_zero_new:N \l__nicematrix_initial_j_int
    \int_zero_new:N \l__nicematrix_final_i_int
    \int_zero_new:N \l__nicematrix_final_j_int
    \bool_set_false:N \l__nicematrix_initial_open_bool
    \bool_set_false:N \l__nicematrix_final_open_bool
    \bool_if:NT \l__nicematrix_small_bool
      {
        \dim_set:Nn \l__nicematrix_xdots_radius_dim { 0.7 \l__nicematrix_xdots_radius_dim }
        \dim_set:Nn \l__nicematrix_xdots_inter_dim { 0.55 \l__nicematrix_xdots_inter_dim }
        \dim_set:Nn \l__nicematrix_xdots_shorten_start_dim
          { 0.6 \l__nicematrix_xdots_shorten_start_dim }
        \dim_set:Nn \l__nicematrix_xdots_shorten_end_dim
          { 0.6 \l__nicematrix_xdots_shorten_end_dim }
      }
    \__nicematrix_draw_dotted_lines:
    \__nicematrix_compute_corners:
    \__nicematrix_adjust_pos_of_blocks_seq:
    \__nicematrix_deal_with_rounded_corners:
    \tl_if_empty:NF \l__nicematrix_hlines_clist \__nicematrix_draw_hlines:
    \tl_if_empty:NF \l__nicematrix_vlines_clist \__nicematrix_draw_vlines:
    \IfPackageLoadedTF { tikz }
      {
        \tikzset
          {
            every~picture / .style =
              {
                overlay ,
                remember~picture ,
                name~prefix = \__nicematrix_env: -
              }
          }
      }
      { }
    \cs_set_eq:NN \ialign \__nicematrix_old_ialign:
    \cs_set_eq:NN \SubMatrix \__nicematrix_SubMatrix
    \cs_set_eq:NN \UnderBrace \__nicematrix_UnderBrace
    \cs_set_eq:NN \OverBrace \__nicematrix_OverBrace
    \cs_set_eq:NN \ShowCellNames \__nicematrix_ShowCellNames
    \cs_set_eq:NN \line \__nicematrix_line
    \g__nicematrix_pre_code_after_tl
    \tl_gclear:N \g__nicematrix_pre_code_after_tl
    \cs_set_eq:NN \CodeAfter \prg_do_nothing:
    \seq_gclear:N \g__nicematrix_submatrix_names_seq
    \int_compare:nNnT { \char_value_catcode:n { 60 } } = { 13 }
      { \__nicematrix_rescan_for_spanish:N \g_nicematrix_code_after_tl }
    \bool_set_true:N \l__nicematrix_in_code_after_bool
    \exp_last_unbraced:NV \__nicematrix_CodeAfter_keys: \g_nicematrix_code_after_tl
    \scan_stop:
    \tl_gclear:N \g_nicematrix_code_after_tl
    \group_end:
    \tl_if_empty:NF \g__nicematrix_pre_code_before_tl
      {
        \tl_gput_right:Nx \g__nicematrix_aux_tl
          {
            \tl_gset:Nn \exp_not:N \g__nicematrix_pre_code_before_tl
              { \exp_not:V \g__nicematrix_pre_code_before_tl }
          }
        \tl_gclear:N \g__nicematrix_pre_code_before_tl
      }
    \tl_if_empty:NF \g_nicematrix_code_before_tl
      {
        \tl_gput_right:Nx \g__nicematrix_aux_tl
          {
            \tl_gset:Nn \exp_not:N \g__nicematrix_code_before_tl
              { \exp_not:V \g_nicematrix_code_before_tl }
          }
        \tl_gclear:N \g_nicematrix_code_before_tl
      }
    \str_gclear:N \g__nicematrix_name_env_str
    \__nicematrix_restore_iRow_jCol:
    \cs_gset_eq:NN \CT@arc@ \__nicematrix_old_CT@arc@
  }
\NewDocumentCommand \__nicematrix_CodeAfter_keys: { O { } }
  { \keys_set:nn { NiceMatrix / CodeAfter } { #1 } }
\cs_new_protected:Npn \__nicematrix_adjust_pos_of_blocks_seq:
  {
    \seq_gset_map_x:NNn \g__nicematrix_pos_of_blocks_seq \g__nicematrix_pos_of_blocks_seq
      { \__nicematrix_adjust_pos_of_blocks_seq_i:nnnnn ##1 }
  }
\cs_new:Npn \__nicematrix_adjust_pos_of_blocks_seq_i:nnnnn #1 #2 #3 #4 #5
  {
    { #1 }
    { #2 }
    {
      \int_compare:nNnTF { #3 } > { 99 }
        { \int_use:N \c@iRow }
        { #3 }
    }
    {
      \int_compare:nNnTF { #4 } > { 99 }
        { \int_use:N \c@jCol }
        { #4 }
    }
    { #5 }
  }
\hook_gput_code:nnn { begindocument } { . }
  {
    \cs_new_protected:Npx \__nicematrix_draw_dotted_lines:
      {
        \c__nicematrix_pgfortikzpicture_tl
        \__nicematrix_draw_dotted_lines_i:
        \c__nicematrix_endpgfortikzpicture_tl
      }
  }
\cs_new_protected:Npn \__nicematrix_draw_dotted_lines_i:
  {
    \pgfrememberpicturepositiononpagetrue
    \pgf@relevantforpicturesizefalse
    \g__nicematrix_HVdotsfor_lines_tl
    \g__nicematrix_Vdots_lines_tl
    \g__nicematrix_Ddots_lines_tl
    \g__nicematrix_Iddots_lines_tl
    \g__nicematrix_Cdots_lines_tl
    \g__nicematrix_Ldots_lines_tl
  }
\cs_new_protected:Npn \__nicematrix_restore_iRow_jCol:
  {
    \cs_if_exist:NT \theiRow { \int_gset_eq:NN \c@iRow \l__nicematrix_old_iRow_int }
    \cs_if_exist:NT \thejCol { \int_gset_eq:NN \c@jCol \l__nicematrix_old_jCol_int }
  }
\pgfdeclareshape { __nicematrix_diag_node }
  {
    \savedanchor { \five }
      {
        \dim_gset_eq:NN \pgf@x \l_tmpa_dim
        \dim_gset_eq:NN \pgf@y \l_tmpb_dim
      }
    \anchor { 5 } { \five }
    \anchor { center } { \pgfpointorigin }
  }
\cs_new_protected:Npn \__nicematrix_create_diag_nodes:
  {
    \pgfpicture
    \pgfrememberpicturepositiononpagetrue
    \int_step_inline:nn { \int_max:nn \c@iRow \c@jCol }
      {
        \__nicematrix_qpoint:n { col - \int_min:nn { ##1 } { \c@jCol + 1 } }
        \dim_set_eq:NN \l_tmpa_dim \pgf@x
        \__nicematrix_qpoint:n { row - \int_min:nn { ##1 } { \c@iRow + 1 } }
        \dim_set_eq:NN \l_tmpb_dim \pgf@y
        \__nicematrix_qpoint:n { col - \int_min:nn { ##1 + 1 } { \c@jCol + 1 } }
        \dim_set_eq:NN \l__nicematrix_tmpc_dim \pgf@x
        \__nicematrix_qpoint:n { row - \int_min:nn { ##1 + 1 } { \c@iRow + 1 } }
        \dim_set_eq:NN \l__nicematrix_tmpd_dim \pgf@y
        \pgftransformshift { \pgfpoint \l_tmpa_dim \l_tmpb_dim }
        \dim_set:Nn \l_tmpa_dim { ( \l__nicematrix_tmpc_dim - \l_tmpa_dim ) / 2 }
        \dim_set:Nn \l_tmpb_dim { ( \l__nicematrix_tmpd_dim - \l_tmpb_dim ) / 2 }
        \pgfnode { __nicematrix_diag_node } { center } { } { \__nicematrix_env: - ##1 } { }
        \str_if_empty:NF \l__nicematrix_name_str
          { \pgfnodealias { \l__nicematrix_name_str - ##1 } { \__nicematrix_env: - ##1 } }
      }
    \int_set:Nn \l_tmpa_int { \int_max:nn \c@iRow \c@jCol + 1 }
    \__nicematrix_qpoint:n { row - \int_min:nn { \l_tmpa_int } { \c@iRow + 1 } }
    \dim_set_eq:NN \l_tmpa_dim \pgf@y
    \__nicematrix_qpoint:n { col - \int_min:nn { \l_tmpa_int } { \c@jCol + 1 } }
    \pgfcoordinate
      { \__nicematrix_env: - \int_use:N \l_tmpa_int } { \pgfpoint \pgf@x \l_tmpa_dim }
    \pgfnodealias
      { \__nicematrix_env: - last }
      { \__nicematrix_env: - \int_eval:n { \int_max:nn \c@iRow \c@jCol + 1 } }
    \str_if_empty:NF \l__nicematrix_name_str
      {
        \pgfnodealias
          { \l__nicematrix_name_str - \int_use:N \l_tmpa_int }
          { \__nicematrix_env: - \int_use:N \l_tmpa_int }
        \pgfnodealias
          { \l__nicematrix_name_str - last }
          { \__nicematrix_env: - last }
      }
    \endpgfpicture
  }
\cs_new_protected:Npn \__nicematrix_find_extremities_of_line:nnnn #1 #2 #3 #4
  {
    \cs_set:cpn { __nicematrix _ dotted _ #1 - #2 } { }
    \int_set:Nn \l__nicematrix_initial_i_int { #1 }
    \int_set:Nn \l__nicematrix_initial_j_int { #2 }
    \int_set:Nn \l__nicematrix_final_i_int { #1 }
    \int_set:Nn \l__nicematrix_final_j_int { #2 }
    \bool_set_false:N \l__nicematrix_stop_loop_bool
    \bool_do_until:Nn \l__nicematrix_stop_loop_bool
      {
        \int_add:Nn \l__nicematrix_final_i_int { #3 }
        \int_add:Nn \l__nicematrix_final_j_int { #4 }
        \bool_set_false:N \l__nicematrix_final_open_bool
        \int_compare:nNnTF \l__nicematrix_final_i_int > \l__nicematrix_row_max_int
          {
            \int_compare:nNnTF { #3 } = 1
              { \bool_set_true:N \l__nicematrix_final_open_bool }
              {
                \int_compare:nNnT \l__nicematrix_final_j_int > \l__nicematrix_col_max_int
                  { \bool_set_true:N \l__nicematrix_final_open_bool }
              }
          }
          {
            \int_compare:nNnTF \l__nicematrix_final_j_int < \l__nicematrix_col_min_int
              {
                \int_compare:nNnT { #4 } = { -1 }
                  { \bool_set_true:N \l__nicematrix_final_open_bool }
              }
              {
                \int_compare:nNnT \l__nicematrix_final_j_int > \l__nicematrix_col_max_int
                  {
                    \int_compare:nNnT { #4 } = 1
                      { \bool_set_true:N \l__nicematrix_final_open_bool }
                  }
              }
          }
        \bool_if:NTF \l__nicematrix_final_open_bool
          {
            \int_sub:Nn \l__nicematrix_final_i_int { #3 }
            \int_sub:Nn \l__nicematrix_final_j_int { #4 }
            \bool_set_true:N \l__nicematrix_stop_loop_bool
          }
          {
            \cs_if_exist:cTF
              {
                __nicematrix _ dotted _
                \int_use:N \l__nicematrix_final_i_int -
                \int_use:N \l__nicematrix_final_j_int
              }
              {
                \int_sub:Nn \l__nicematrix_final_i_int { #3 }
                \int_sub:Nn \l__nicematrix_final_j_int { #4 }
                \bool_set_true:N \l__nicematrix_final_open_bool
                \bool_set_true:N \l__nicematrix_stop_loop_bool
              }
              {
                \cs_if_exist:cTF
                  {
                    pgf @ sh @ ns @ \__nicematrix_env:
                    - \int_use:N \l__nicematrix_final_i_int
                    - \int_use:N \l__nicematrix_final_j_int
                  }
                  { \bool_set_true:N \l__nicematrix_stop_loop_bool }
                  {
                    \cs_set:cpn
                      {
                        __nicematrix _ dotted _
                        \int_use:N \l__nicematrix_final_i_int -
                        \int_use:N \l__nicematrix_final_j_int
                      }
                      { }
                  }
              }
          }
      }
    \bool_set_false:N \l__nicematrix_stop_loop_bool
    \bool_do_until:Nn \l__nicematrix_stop_loop_bool
      {
        \int_sub:Nn \l__nicematrix_initial_i_int { #3 }
        \int_sub:Nn \l__nicematrix_initial_j_int { #4 }
        \bool_set_false:N \l__nicematrix_initial_open_bool
        \int_compare:nNnTF \l__nicematrix_initial_i_int < \l__nicematrix_row_min_int
          {
            \int_compare:nNnTF { #3 } = 1
              { \bool_set_true:N \l__nicematrix_initial_open_bool }
              {
                \int_compare:nNnT \l__nicematrix_initial_j_int = { \l__nicematrix_col_min_int -1 }
                  { \bool_set_true:N \l__nicematrix_initial_open_bool }
              }
          }
          {
            \int_compare:nNnTF \l__nicematrix_initial_j_int < \l__nicematrix_col_min_int
              {
                \int_compare:nNnT { #4 } = 1
                  { \bool_set_true:N \l__nicematrix_initial_open_bool }
              }
              {
                \int_compare:nNnT \l__nicematrix_initial_j_int > \l__nicematrix_col_max_int
                  {
                    \int_compare:nNnT { #4 } = { -1 }
                      { \bool_set_true:N \l__nicematrix_initial_open_bool }
                  }
              }
          }
        \bool_if:NTF \l__nicematrix_initial_open_bool
          {
            \int_add:Nn \l__nicematrix_initial_i_int { #3 }
            \int_add:Nn \l__nicematrix_initial_j_int { #4 }
            \bool_set_true:N \l__nicematrix_stop_loop_bool
          }
          {
            \cs_if_exist:cTF
              {
                __nicematrix _ dotted _
                \int_use:N \l__nicematrix_initial_i_int -
                \int_use:N \l__nicematrix_initial_j_int
              }
              {
                \int_add:Nn \l__nicematrix_initial_i_int { #3 }
                \int_add:Nn \l__nicematrix_initial_j_int { #4 }
                \bool_set_true:N \l__nicematrix_initial_open_bool
                \bool_set_true:N \l__nicematrix_stop_loop_bool
              }
              {
                \cs_if_exist:cTF
                  {
                    pgf @ sh @ ns @ \__nicematrix_env:
                    - \int_use:N \l__nicematrix_initial_i_int
                    - \int_use:N \l__nicematrix_initial_j_int
                  }
                  { \bool_set_true:N \l__nicematrix_stop_loop_bool }
                  {
                    \cs_set:cpn
                      {
                        __nicematrix _ dotted _
                        \int_use:N \l__nicematrix_initial_i_int -
                        \int_use:N \l__nicematrix_initial_j_int
                      }
                      { }
                  }
              }
          }
      }
    \seq_gput_right:Nx \g__nicematrix_pos_of_xdots_seq
      {
        { \int_use:N \l__nicematrix_initial_i_int }
        { \int_min:nn \l__nicematrix_initial_j_int \l__nicematrix_final_j_int }
        { \int_use:N \l__nicematrix_final_i_int }
        { \int_max:nn \l__nicematrix_initial_j_int \l__nicematrix_final_j_int }
        { } % for the name of the block
      }
  }
\cs_new_protected:Npn \__nicematrix_open_shorten:
  {
    \bool_if:NT \l__nicematrix_initial_open_bool
       { \dim_zero:N \l__nicematrix_xdots_shorten_start_dim }
    \bool_if:NT \l__nicematrix_final_open_bool
       { \dim_zero:N \l__nicematrix_xdots_shorten_end_dim }
  }
\cs_new_protected:Npn \__nicematrix_adjust_to_submatrix:nn #1 #2
  {
    \int_set:Nn \l__nicematrix_row_min_int 1
    \int_set:Nn \l__nicematrix_col_min_int 1
    \int_set_eq:NN \l__nicematrix_row_max_int \c@iRow
    \int_set_eq:NN \l__nicematrix_col_max_int \c@jCol
    \seq_map_inline:Nn \g__nicematrix_submatrix_seq
      { \__nicematrix_adjust_to_submatrix:nnnnnn { #1 } { #2 } ##1 }
  }
\cs_set_protected:Npn \__nicematrix_adjust_to_submatrix:nnnnnn #1 #2 #3 #4 #5 #6
  {
    \bool_if:nT
      {
           \int_compare_p:n { #3 <= #1 }
        && \int_compare_p:n { #1 <= #5 }
        && \int_compare_p:n { #4 <= #2 }
        && \int_compare_p:n { #2 <= #6 }
      }
      {
        \int_set:Nn \l__nicematrix_row_min_int { \int_max:nn \l__nicematrix_row_min_int { #3 } }
        \int_set:Nn \l__nicematrix_col_min_int { \int_max:nn \l__nicematrix_col_min_int { #4 } }
        \int_set:Nn \l__nicematrix_row_max_int { \int_min:nn \l__nicematrix_row_max_int { #5 } }
        \int_set:Nn \l__nicematrix_col_max_int { \int_min:nn \l__nicematrix_col_max_int { #6 } }
      }
  }
\cs_new_protected:Npn \__nicematrix_set_initial_coords:
  {
    \dim_set_eq:NN \l__nicematrix_x_initial_dim \pgf@x
    \dim_set_eq:NN \l__nicematrix_y_initial_dim \pgf@y
  }
\cs_new_protected:Npn \__nicematrix_set_final_coords:
  {
    \dim_set_eq:NN \l__nicematrix_x_final_dim \pgf@x
    \dim_set_eq:NN \l__nicematrix_y_final_dim \pgf@y
  }
\cs_new_protected:Npn \__nicematrix_set_initial_coords_from_anchor:n #1
  {
    \pgfpointanchor
      {
        \__nicematrix_env:
        - \int_use:N \l__nicematrix_initial_i_int
        - \int_use:N \l__nicematrix_initial_j_int
      }
      { #1 }
    \__nicematrix_set_initial_coords:
  }
\cs_new_protected:Npn \__nicematrix_set_final_coords_from_anchor:n #1
  {
    \pgfpointanchor
      {
        \__nicematrix_env:
        - \int_use:N \l__nicematrix_final_i_int
        - \int_use:N \l__nicematrix_final_j_int
      }
      { #1 }
    \__nicematrix_set_final_coords:
  }
\cs_new_protected:Npn \__nicematrix_open_x_initial_dim:
  {
    \dim_set_eq:NN \l__nicematrix_x_initial_dim \c_max_dim
    \int_step_inline:nnn \l__nicematrix_first_row_int \g__nicematrix_row_total_int
      {
        \cs_if_exist:cT
          { pgf @ sh @ ns @ \__nicematrix_env: - ##1 - \int_use:N \l__nicematrix_initial_j_int }
          {
            \pgfpointanchor
              { \__nicematrix_env: - ##1 - \int_use:N \l__nicematrix_initial_j_int }
              { west }
            \dim_set:Nn \l__nicematrix_x_initial_dim
              { \dim_min:nn \l__nicematrix_x_initial_dim \pgf@x }
          }
      }
    \dim_compare:nNnT \l__nicematrix_x_initial_dim = \c_max_dim
      {
        \__nicematrix_qpoint:n { col - \int_use:N \l__nicematrix_initial_j_int }
        \dim_set_eq:NN \l__nicematrix_x_initial_dim \pgf@x
        \dim_add:Nn \l__nicematrix_x_initial_dim \col@sep
      }
  }
\cs_new_protected:Npn \__nicematrix_open_x_final_dim:
  {
    \dim_set:Nn \l__nicematrix_x_final_dim { - \c_max_dim }
    \int_step_inline:nnn \l__nicematrix_first_row_int \g__nicematrix_row_total_int
      {
        \cs_if_exist:cT
          { pgf @ sh @ ns @ \__nicematrix_env: - ##1 - \int_use:N \l__nicematrix_final_j_int }
          {
            \pgfpointanchor
              { \__nicematrix_env: - ##1 - \int_use:N \l__nicematrix_final_j_int }
              { east }
            \dim_set:Nn \l__nicematrix_x_final_dim
              { \dim_max:nn \l__nicematrix_x_final_dim \pgf@x }
          }
      }
    \dim_compare:nNnT \l__nicematrix_x_final_dim = { - \c_max_dim }
      {
        \__nicematrix_qpoint:n { col - \int_eval:n { \l__nicematrix_final_j_int + 1 } }
        \dim_set_eq:NN \l__nicematrix_x_final_dim \pgf@x
        \dim_sub:Nn \l__nicematrix_x_final_dim \col@sep
      }
  }
\cs_new_protected:Npn \__nicematrix_draw_Ldots:nnn #1 #2 #3
  {
    \__nicematrix_adjust_to_submatrix:nn { #1 } { #2 }
    \cs_if_free:cT { __nicematrix _ dotted _ #1 - #2 }
      {
        \__nicematrix_find_extremities_of_line:nnnn { #1 } { #2 } 0 1
        \group_begin:
          \__nicematrix_open_shorten:
          \int_compare:nNnTF { #1 } = 0
            { \color { nicematrix-first-row } }
            {
              \int_compare:nNnT { #1 } = \l__nicematrix_last_row_int
                { \color { nicematrix-last-row } }
            }
          \keys_set:nn { NiceMatrix / xdots } { #3 }
          \tl_if_empty:VF \l__nicematrix_xdots_color_tl { \color { \l__nicematrix_xdots_color_tl } }
          \__nicematrix_actually_draw_Ldots:
        \group_end:
      }
  }
\cs_new_protected:Npn \__nicematrix_actually_draw_Ldots:
  {
    \bool_if:NTF \l__nicematrix_initial_open_bool
      {
        \__nicematrix_open_x_initial_dim:
        \__nicematrix_qpoint:n { row - \int_use:N \l__nicematrix_initial_i_int - base }
        \dim_set_eq:NN \l__nicematrix_y_initial_dim \pgf@y
      }
      { \__nicematrix_set_initial_coords_from_anchor:n { base~east } }
    \bool_if:NTF \l__nicematrix_final_open_bool
      {
        \__nicematrix_open_x_final_dim:
        \__nicematrix_qpoint:n { row - \int_use:N \l__nicematrix_final_i_int - base }
        \dim_set_eq:NN \l__nicematrix_y_final_dim \pgf@y
      }
      { \__nicematrix_set_final_coords_from_anchor:n { base~west } }
    \bool_lazy_all:nTF
      {
        \l__nicematrix_initial_open_bool
        \l__nicematrix_final_open_bool
        { \int_compare_p:nNn \l__nicematrix_initial_i_int = \l__nicematrix_last_row_int }
      }
      {
        \dim_add:Nn \l__nicematrix_y_initial_dim \c__nicematrix_shift_Ldots_last_row_dim
        \dim_add:Nn \l__nicematrix_y_final_dim \c__nicematrix_shift_Ldots_last_row_dim
      }
     {
       \dim_add:Nn \l__nicematrix_y_initial_dim \l__nicematrix_xdots_radius_dim
       \dim_add:Nn \l__nicematrix_y_final_dim \l__nicematrix_xdots_radius_dim
     }
    \__nicematrix_draw_line:
  }
\cs_new_protected:Npn \__nicematrix_draw_Cdots:nnn #1 #2 #3
  {
    \__nicematrix_adjust_to_submatrix:nn { #1 } { #2 }
    \cs_if_free:cT { __nicematrix _ dotted _ #1 - #2 }
      {
        \__nicematrix_find_extremities_of_line:nnnn { #1 } { #2 } 0 1
        \group_begin:
          \__nicematrix_open_shorten:
          \int_compare:nNnTF { #1 } = 0
            { \color { nicematrix-first-row } }
            {
              \int_compare:nNnT { #1 } = \l__nicematrix_last_row_int
                { \color { nicematrix-last-row } }
            }
          \keys_set:nn { NiceMatrix / xdots } { #3 }
          \tl_if_empty:VF \l__nicematrix_xdots_color_tl { \color { \l__nicematrix_xdots_color_tl } }
          \__nicematrix_actually_draw_Cdots:
        \group_end:
      }
  }
\cs_new_protected:Npn \__nicematrix_actually_draw_Cdots:
  {
    \bool_if:NTF \l__nicematrix_initial_open_bool
      { \__nicematrix_open_x_initial_dim: }
      { \__nicematrix_set_initial_coords_from_anchor:n { mid~east } }
    \bool_if:NTF \l__nicematrix_final_open_bool
      { \__nicematrix_open_x_final_dim: }
      { \__nicematrix_set_final_coords_from_anchor:n { mid~west } }
    \bool_lazy_and:nnTF
      \l__nicematrix_initial_open_bool
      \l__nicematrix_final_open_bool
      {
        \__nicematrix_qpoint:n { row - \int_use:N \l__nicematrix_initial_i_int }
        \dim_set_eq:NN \l_tmpa_dim \pgf@y
        \__nicematrix_qpoint:n { row - \int_eval:n { \l__nicematrix_initial_i_int + 1 } }
        \dim_set:Nn \l__nicematrix_y_initial_dim { ( \l_tmpa_dim + \pgf@y ) / 2 }
        \dim_set_eq:NN \l__nicematrix_y_final_dim \l__nicematrix_y_initial_dim
      }
      {
        \bool_if:NT \l__nicematrix_initial_open_bool
          { \dim_set_eq:NN \l__nicematrix_y_initial_dim \l__nicematrix_y_final_dim }
        \bool_if:NT \l__nicematrix_final_open_bool
          { \dim_set_eq:NN \l__nicematrix_y_final_dim \l__nicematrix_y_initial_dim }
      }
    \__nicematrix_draw_line:
  }
\cs_new_protected:Npn \__nicematrix_open_y_initial_dim:
  {
    \dim_set:Nn \l__nicematrix_y_initial_dim { - \c_max_dim }
    \int_step_inline:nnn \l__nicematrix_first_col_int \g__nicematrix_col_total_int
      {
        \cs_if_exist:cT
          { pgf @ sh @ ns @ \__nicematrix_env: - \int_use:N \l__nicematrix_initial_i_int - ##1 }
          {
            \pgfpointanchor
              { \__nicematrix_env: - \int_use:N \l__nicematrix_initial_i_int - ##1 }
              { north }
            \dim_set:Nn \l__nicematrix_y_initial_dim
              { \dim_max:nn \l__nicematrix_y_initial_dim \pgf@y }
          }
      }
    % modified 2023-08-10
    \dim_compare:nNnT \l__nicematrix_y_initial_dim = { - \c_max_dim }
      {
        \__nicematrix_qpoint:n { row - \int_use:N \l__nicematrix_initial_i_int - base }
        \dim_set:Nn \l__nicematrix_y_initial_dim
          {
            \fp_to_dim:n
              {
                \pgf@y
                + ( \box_ht:N \strutbox + \extrarowheight ) * \arraystretch
              }
          }
      }
  }
\cs_new_protected:Npn \__nicematrix_open_y_final_dim:
  {
    \dim_set_eq:NN \l__nicematrix_y_final_dim \c_max_dim
    \int_step_inline:nnn \l__nicematrix_first_col_int \g__nicematrix_col_total_int
      {
        \cs_if_exist:cT
          { pgf @ sh @ ns @ \__nicematrix_env: - \int_use:N \l__nicematrix_final_i_int - ##1 }
          {
            \pgfpointanchor
              { \__nicematrix_env: - \int_use:N \l__nicematrix_final_i_int - ##1 }
              { south }
            \dim_set:Nn \l__nicematrix_y_final_dim
              { \dim_min:nn \l__nicematrix_y_final_dim \pgf@y }
          }
      }
    % modified 2023-08-10
    \dim_compare:nNnT \l__nicematrix_y_final_dim = \c_max_dim
      {
        \__nicematrix_qpoint:n { row - \int_use:N \l__nicematrix_final_i_int - base }
        \dim_set:Nn \l__nicematrix_y_final_dim
          { \fp_to_dim:n { \pgf@y - ( \box_dp:N \strutbox ) * \arraystretch } }
      }
  }
\cs_new_protected:Npn \__nicematrix_draw_Vdots:nnn #1 #2 #3
  {
    \__nicematrix_adjust_to_submatrix:nn { #1 } { #2 }
    \cs_if_free:cT { __nicematrix _ dotted _ #1 - #2 }
      {
        \__nicematrix_find_extremities_of_line:nnnn { #1 } { #2 } 1 0
        \group_begin:
          \__nicematrix_open_shorten:
          \int_compare:nNnTF { #2 } = 0
            { \color { nicematrix-first-col } }
            {
              \int_compare:nNnT { #2 } = \l__nicematrix_last_col_int
                { \color { nicematrix-last-col } }
            }
          \keys_set:nn { NiceMatrix / xdots } { #3 }
          \tl_if_empty:VF \l__nicematrix_xdots_color_tl
            { \color { \l__nicematrix_xdots_color_tl } }
          \__nicematrix_actually_draw_Vdots:
        \group_end:
      }
  }
\cs_new_protected:Npn \__nicematrix_actually_draw_Vdots:
  {
    \bool_lazy_and:nnTF \l__nicematrix_initial_open_bool \l__nicematrix_final_open_bool
      {
        \__nicematrix_open_y_initial_dim:
        \__nicematrix_open_y_final_dim:
        \int_compare:nNnTF \l__nicematrix_initial_j_int = \c_zero_int
          {
            \__nicematrix_qpoint:n { col - 1 }
            \dim_set_eq:NN \l__nicematrix_x_initial_dim \pgf@x
            \dim_sub:Nn \l__nicematrix_x_initial_dim \l__nicematrix_left_margin_dim
            \dim_sub:Nn \l__nicematrix_x_initial_dim \l__nicematrix_extra_left_margin_dim
            % \bool_if:NT \g__nicematrix_delims_bool
            %   {
                \dim_sub:Nn \l__nicematrix_x_initial_dim \c__nicematrix_shift_exterior_Vdots_dim
            %   }
          }
          {
            \bool_lazy_and:nnTF
              { \int_compare_p:nNn \l__nicematrix_last_col_int > { -2 } }
              { \int_compare_p:nNn \l__nicematrix_initial_j_int = \g__nicematrix_col_total_int }
              {
                \__nicematrix_qpoint:n { col - \int_use:N \l__nicematrix_initial_j_int }
                \dim_set_eq:NN \l__nicematrix_x_initial_dim \pgf@x
                \dim_add:Nn \l__nicematrix_x_initial_dim \l__nicematrix_right_margin_dim
                \dim_add:Nn \l__nicematrix_x_initial_dim \l__nicematrix_extra_right_margin_dim
                % \bool_if:NT \g__nicematrix_delims_bool
                %   {
                    \dim_add:Nn
                      \l__nicematrix_x_initial_dim
                      \c__nicematrix_shift_exterior_Vdots_dim
                %   }
              }
              {
                \__nicematrix_qpoint:n { col - \int_use:N \l__nicematrix_initial_j_int }
                \dim_set_eq:NN \l_tmpa_dim \pgf@x
                \__nicematrix_qpoint:n { col - \int_eval:n { \l__nicematrix_initial_j_int + 1 } }
                \dim_set:Nn \l__nicematrix_x_initial_dim { ( \pgf@x + \l_tmpa_dim ) / 2 }
              }
          }
      }
      {
        \bool_set_false:N \l_tmpa_bool
        \bool_lazy_and:nnT
          { ! \l__nicematrix_initial_open_bool }
          { ! \l__nicematrix_final_open_bool }
          {
            \__nicematrix_set_initial_coords_from_anchor:n { south~west }
            \__nicematrix_set_final_coords_from_anchor:n { north~west }
            \bool_set:Nn \l_tmpa_bool
              { \dim_compare_p:nNn \l__nicematrix_x_initial_dim = \l__nicematrix_x_final_dim }
          }
        \bool_if:NTF \l__nicematrix_initial_open_bool
          {
            \__nicematrix_open_y_initial_dim:
            \__nicematrix_set_final_coords_from_anchor:n { north }
            \dim_set_eq:NN \l__nicematrix_x_initial_dim \l__nicematrix_x_final_dim
          }
          {
            \__nicematrix_set_initial_coords_from_anchor:n { south }
            \bool_if:NTF \l__nicematrix_final_open_bool
              \__nicematrix_open_y_final_dim:
              {
                \__nicematrix_set_final_coords_from_anchor:n { north }
                \dim_compare:nNnF \l__nicematrix_x_initial_dim = \l__nicematrix_x_final_dim
                  {
                    \dim_set:Nn \l__nicematrix_x_initial_dim
                      {
                        \bool_if:NTF \l_tmpa_bool \dim_min:nn \dim_max:nn
                          \l__nicematrix_x_initial_dim \l__nicematrix_x_final_dim
                      }
                  }
              }
          }
      }
    \dim_set_eq:NN \l__nicematrix_x_final_dim \l__nicematrix_x_initial_dim
    \__nicematrix_draw_line:
  }
\cs_new_protected:Npn \__nicematrix_draw_Ddots:nnn #1 #2 #3
  {
    \__nicematrix_adjust_to_submatrix:nn { #1 } { #2 }
    \cs_if_free:cT { __nicematrix _ dotted _ #1 - #2 }
      {
        \__nicematrix_find_extremities_of_line:nnnn { #1 } { #2 } 1 1
        \group_begin:
          \__nicematrix_open_shorten:
          \keys_set:nn { NiceMatrix / xdots } { #3 }
          \tl_if_empty:VF \l__nicematrix_xdots_color_tl { \color { \l__nicematrix_xdots_color_tl } }
          \__nicematrix_actually_draw_Ddots:
        \group_end:
      }
  }
\cs_new_protected:Npn \__nicematrix_actually_draw_Ddots:
  {
    \bool_if:NTF \l__nicematrix_initial_open_bool
      {
        \__nicematrix_open_y_initial_dim:
        \__nicematrix_open_x_initial_dim:
      }
      { \__nicematrix_set_initial_coords_from_anchor:n { south~east } }
    \bool_if:NTF \l__nicematrix_final_open_bool
      {
        \__nicematrix_open_x_final_dim:
        \dim_set_eq:NN \l__nicematrix_x_final_dim \pgf@x
      }
      { \__nicematrix_set_final_coords_from_anchor:n { north~west } }
    \bool_if:NT \l__nicematrix_parallelize_diags_bool
      {
        \int_gincr:N \g__nicematrix_ddots_int
        \int_compare:nNnTF \g__nicematrix_ddots_int = 1
          {
            \dim_gset:Nn \g__nicematrix_delta_x_one_dim
              { \l__nicematrix_x_final_dim - \l__nicematrix_x_initial_dim }
            \dim_gset:Nn \g__nicematrix_delta_y_one_dim
              { \l__nicematrix_y_final_dim - \l__nicematrix_y_initial_dim }
          }
          {
            \dim_set:Nn \l__nicematrix_y_final_dim
              {
                \l__nicematrix_y_initial_dim +
                ( \l__nicematrix_x_final_dim - \l__nicematrix_x_initial_dim ) *
                \dim_ratio:nn \g__nicematrix_delta_y_one_dim \g__nicematrix_delta_x_one_dim
              }
          }
      }
    \__nicematrix_draw_line:
  }
\cs_new_protected:Npn \__nicematrix_draw_Iddots:nnn #1 #2 #3
  {
    \__nicematrix_adjust_to_submatrix:nn { #1 } { #2 }
    \cs_if_free:cT { __nicematrix _ dotted _ #1 - #2 }
      {
        \__nicematrix_find_extremities_of_line:nnnn { #1 } { #2 } 1 { -1 }
        \group_begin:
          \__nicematrix_open_shorten:
          \keys_set:nn { NiceMatrix / xdots } { #3 }
          \tl_if_empty:VF \l__nicematrix_xdots_color_tl { \color { \l__nicematrix_xdots_color_tl } }
          \__nicematrix_actually_draw_Iddots:
        \group_end:
      }
  }
\cs_new_protected:Npn \__nicematrix_actually_draw_Iddots:
  {
    \bool_if:NTF \l__nicematrix_initial_open_bool
      {
        \__nicematrix_open_y_initial_dim:
        \__nicematrix_open_x_initial_dim:
      }
      { \__nicematrix_set_initial_coords_from_anchor:n { south~west } }
    \bool_if:NTF \l__nicematrix_final_open_bool
      {
        \__nicematrix_open_y_final_dim:
        \__nicematrix_open_x_final_dim:
      }
      { \__nicematrix_set_final_coords_from_anchor:n { north~east } }
    \bool_if:NT \l__nicematrix_parallelize_diags_bool
      {
        \int_gincr:N \g__nicematrix_iddots_int
        \int_compare:nNnTF \g__nicematrix_iddots_int = 1
          {
            \dim_gset:Nn \g__nicematrix_delta_x_two_dim
              { \l__nicematrix_x_final_dim - \l__nicematrix_x_initial_dim }
            \dim_gset:Nn \g__nicematrix_delta_y_two_dim
              { \l__nicematrix_y_final_dim - \l__nicematrix_y_initial_dim }
          }
          {
            \dim_set:Nn \l__nicematrix_y_final_dim
              {
                \l__nicematrix_y_initial_dim +
                ( \l__nicematrix_x_final_dim - \l__nicematrix_x_initial_dim ) *
                \dim_ratio:nn \g__nicematrix_delta_y_two_dim \g__nicematrix_delta_x_two_dim
              }
          }
      }
    \__nicematrix_draw_line:
  }
\cs_new_protected:Npn \__nicematrix_draw_line:
  {
    \pgfrememberpicturepositiononpagetrue
    \pgf@relevantforpicturesizefalse
    \bool_lazy_or:nnTF
      { \tl_if_eq_p:NN \l__nicematrix_xdots_line_style_tl \c__nicematrix_standard_tl }
      \l__nicematrix_dotted_bool
      \__nicematrix_draw_standard_dotted_line:
      \__nicematrix_draw_unstandard_dotted_line:
  }
\cs_new_protected:Npn \__nicematrix_draw_unstandard_dotted_line:
  {
    \begin { scope }
    \__nicematrix_draw_unstandard_dotted_line:o
      { \l__nicematrix_xdots_line_style_tl , \l__nicematrix_xdots_color_tl }
  }
\cs_new_protected:Npn \__nicematrix_draw_unstandard_dotted_line:n #1
  {
    \__nicematrix_draw_unstandard_dotted_line:nVVV
      { #1 }
      \l__nicematrix_xdots_up_tl
      \l__nicematrix_xdots_down_tl
      \l__nicematrix_xdots_middle_tl
  }
\cs_generate_variant:Nn \__nicematrix_draw_unstandard_dotted_line:n { o }
\hook_gput_code:nnn { begindocument } { . }
  {
    \IfPackageLoadedTF { tikz }
      {
        \tikzset
          {
            __nicematrix_node_above / .style = { sloped , above } ,
            __nicematrix_node_below / .style = { sloped , below } ,
            __nicematrix_node_middle / .style =
              {
                sloped ,
                inner~sep = \c__nicematrix_innersep_middle_dim
              }
          }
      }
      { }
  }
\cs_new_protected:Npn \__nicematrix_draw_unstandard_dotted_line:nnnn #1 #2 #3 #4
  {
    \dim_zero_new:N \l__nicematrix_l_dim
    \dim_set:Nn \l__nicematrix_l_dim
      {
        \fp_to_dim:n
          {
            sqrt
             (
               ( \l__nicematrix_x_final_dim - \l__nicematrix_x_initial_dim ) ^ 2
                  +
               ( \l__nicematrix_y_final_dim - \l__nicematrix_y_initial_dim ) ^ 2
             )
          }
      }
    \bool_lazy_and:nnT % security
      { \dim_compare_p:nNn { \dim_abs:n \l__nicematrix_l_dim } < \c__nicematrix_max_l_dim }
      { \dim_compare_p:nNn { \dim_abs:n \l__nicematrix_l_dim } > { 1 pt } }
      {
        \dim_set:Nn \l_tmpa_dim
          {
            \l__nicematrix_x_initial_dim
            + ( \l__nicematrix_x_final_dim - \l__nicematrix_x_initial_dim )
            * \dim_ratio:nn \l__nicematrix_xdots_shorten_start_dim \l__nicematrix_l_dim
          }
        \dim_set:Nn \l_tmpb_dim
          {
            \l__nicematrix_y_initial_dim
            + ( \l__nicematrix_y_final_dim - \l__nicematrix_y_initial_dim )
            * \dim_ratio:nn \l__nicematrix_xdots_shorten_start_dim \l__nicematrix_l_dim
          }
        \dim_set:Nn \l__nicematrix_tmpc_dim
          {
            \l__nicematrix_x_final_dim
            - ( \l__nicematrix_x_final_dim - \l__nicematrix_x_initial_dim )
            * \dim_ratio:nn \l__nicematrix_xdots_shorten_end_dim \l__nicematrix_l_dim
          }
        \dim_set:Nn \l__nicematrix_tmpd_dim
          {
            \l__nicematrix_y_final_dim
            - ( \l__nicematrix_y_final_dim - \l__nicematrix_y_initial_dim )
            * \dim_ratio:nn \l__nicematrix_xdots_shorten_end_dim \l__nicematrix_l_dim
          }
        \dim_set_eq:NN \l__nicematrix_x_initial_dim \l_tmpa_dim
        \dim_set_eq:NN \l__nicematrix_y_initial_dim \l_tmpb_dim
        \dim_set_eq:NN \l__nicematrix_x_final_dim \l__nicematrix_tmpc_dim
        \dim_set_eq:NN \l__nicematrix_y_final_dim \l__nicematrix_tmpd_dim
      }
    \bool_if:NT \l__nicematrix_xdots_h_labels_bool
     {
       \tikzset
         {
           __nicematrix_node_above / .style = { auto = left } ,
           __nicematrix_node_below / .style = { auto = right } ,
           __nicematrix_node_middle / .style = { inner~sep = \c__nicematrix_innersep_middle_dim }
         }
     }
    \tl_if_empty:nF { #4 }
      { \tikzset { __nicematrix_node_middle / .append~style = { fill = white } } }
    \draw
      [ #1 ]
          ( \l__nicematrix_x_initial_dim , \l__nicematrix_y_initial_dim )
       -- node [ __nicematrix_node_middle] { $ \scriptstyle #4 $ }
          node [ __nicematrix_node_below ] { $ \scriptstyle #3 $ }
          node [ __nicematrix_node_above ] { $ \scriptstyle #2 $ }
          ( \l__nicematrix_x_final_dim , \l__nicematrix_y_final_dim ) ;
    \end { scope }
  }
\cs_generate_variant:Nn \__nicematrix_draw_unstandard_dotted_line:nnnn { n V V V }
\cs_new_protected:Npn \__nicematrix_draw_standard_dotted_line:
  {
    \group_begin:
      \dim_zero_new:N \l__nicematrix_l_dim
      \dim_set:Nn \l__nicematrix_l_dim
        {
          \fp_to_dim:n
            {
              sqrt
               (
                 ( \l__nicematrix_x_final_dim - \l__nicematrix_x_initial_dim ) ^ 2
                    +
                 ( \l__nicematrix_y_final_dim - \l__nicematrix_y_initial_dim ) ^ 2
               )
            }
        }
      \bool_lazy_or:nnF
        { \dim_compare_p:nNn { \dim_abs:n \l__nicematrix_l_dim } > \c__nicematrix_max_l_dim }
        { \dim_compare_p:nNn \l__nicematrix_l_dim = \c_zero_dim }
        \__nicematrix_draw_standard_dotted_line_i:
    \group_end:
    \bool_lazy_all:nF
      {
        { \tl_if_empty_p:N \l__nicematrix_xdots_up_tl }
        { \tl_if_empty_p:N \l__nicematrix_xdots_down_tl }
        { \tl_if_empty_p:N \l__nicematrix_xdots_middle_tl }
      }
      \l__nicematrix_labels_standard_dotted_line:
  }
\dim_const:Nn \c__nicematrix_max_l_dim { 50 cm }
\cs_new_protected:Npn \__nicematrix_draw_standard_dotted_line_i:
  {
    \int_set:Nn \l_tmpa_int
      {
        \dim_ratio:nn
          {
            \l__nicematrix_l_dim
            - \l__nicematrix_xdots_shorten_start_dim
            - \l__nicematrix_xdots_shorten_end_dim
          }
          \l__nicematrix_xdots_inter_dim
      }
    \dim_set:Nn \l_tmpa_dim
      {
        ( \l__nicematrix_x_final_dim - \l__nicematrix_x_initial_dim ) *
        \dim_ratio:nn \l__nicematrix_xdots_inter_dim \l__nicematrix_l_dim
      }
    \dim_set:Nn \l_tmpb_dim
      {
        ( \l__nicematrix_y_final_dim - \l__nicematrix_y_initial_dim ) *
        \dim_ratio:nn \l__nicematrix_xdots_inter_dim \l__nicematrix_l_dim
      }
    \dim_gadd:Nn \l__nicematrix_x_initial_dim
      {
        ( \l__nicematrix_x_final_dim - \l__nicematrix_x_initial_dim ) *
        \dim_ratio:nn
          {
            \l__nicematrix_l_dim - \l__nicematrix_xdots_inter_dim * \l_tmpa_int
            + \l__nicematrix_xdots_shorten_start_dim - \l__nicematrix_xdots_shorten_end_dim
          }
          { 2 \l__nicematrix_l_dim }
      }
    \dim_gadd:Nn \l__nicematrix_y_initial_dim
      {
        ( \l__nicematrix_y_final_dim - \l__nicematrix_y_initial_dim ) *
        \dim_ratio:nn
          {
            \l__nicematrix_l_dim - \l__nicematrix_xdots_inter_dim * \l_tmpa_int
            + \l__nicematrix_xdots_shorten_start_dim  - \l__nicematrix_xdots_shorten_end_dim
          }
          { 2 \l__nicematrix_l_dim }
      }
    \pgf@relevantforpicturesizefalse
    \int_step_inline:nnn 0 \l_tmpa_int
      {
        \pgfpathcircle
          { \pgfpoint \l__nicematrix_x_initial_dim \l__nicematrix_y_initial_dim }
          { \l__nicematrix_xdots_radius_dim }
        \dim_add:Nn \l__nicematrix_x_initial_dim \l_tmpa_dim
        \dim_add:Nn \l__nicematrix_y_initial_dim \l_tmpb_dim
      }
    \pgfusepathqfill
  }
\cs_new_protected:Npn \l__nicematrix_labels_standard_dotted_line:
  {
    \pgfscope
    \pgftransformshift
      {
        \pgfpointlineattime { 0.5 }
          { \pgfpoint \l__nicematrix_x_initial_dim \l__nicematrix_y_initial_dim }
          { \pgfpoint \l__nicematrix_x_final_dim \l__nicematrix_y_final_dim }
      }
    \fp_set:Nn \l_tmpa_fp
      {
        atand
         (
           \l__nicematrix_y_final_dim - \l__nicematrix_y_initial_dim ,
           \l__nicematrix_x_final_dim - \l__nicematrix_x_initial_dim
          )
      }
    \pgftransformrotate { \fp_use:N \l_tmpa_fp }
    \bool_if:NF \l__nicematrix_xdots_h_labels_bool { \fp_zero:N \l_tmpa_fp }
    \tl_if_empty:NF \l__nicematrix_xdots_middle_tl
      {
        \begin { pgfscope }
        \pgfset { inner~sep = \c__nicematrix_innersep_middle_dim }
        \pgfnode
          { rectangle }
          { center }
          {
            \rotatebox { \fp_eval:n { - \l_tmpa_fp } }
              {
                \c_math_toggle_token
                \scriptstyle \l__nicematrix_xdots_middle_tl
                \c_math_toggle_token
              }
          }
          { }
          {
            \pgfsetfillcolor { white }
            \pgfusepath { fill }
          }
        \end { pgfscope }
      }
    \tl_if_empty:NF \l__nicematrix_xdots_up_tl
      {
        \pgfnode
          { rectangle }
          { south }
          {
            \rotatebox { \fp_eval:n { - \l_tmpa_fp } }
              {
                \c_math_toggle_token
                \scriptstyle \l__nicematrix_xdots_up_tl
                \c_math_toggle_token
              }
          }
          { }
          { \pgfusepath { } }
      }
    \tl_if_empty:NF \l__nicematrix_xdots_down_tl
      {
        \pgfnode
          { rectangle }
          { north }
          {
            \rotatebox { \fp_eval:n { - \l_tmpa_fp } }
              {
                \c_math_toggle_token
                \scriptstyle \l__nicematrix_xdots_down_tl
                \c_math_toggle_token
              }
          }
          { }
          { \pgfusepath { } }
      }
    \endpgfscope
  }
\hook_gput_code:nnn { begindocument } { . }
  {
    \tl_set:Nn \l__nicematrix_argspec_tl { m  E { _ ^ : } { { } { } { } } }
    \tl_set_rescan:Nno  \l__nicematrix_argspec_tl { } \l__nicematrix_argspec_tl
    \cs_new_protected:Npn \__nicematrix_Ldots
      { \__nicematrix_collect_options:n { \__nicematrix_Ldots_i } }
    \exp_args:NNV \NewDocumentCommand \__nicematrix_Ldots_i \l__nicematrix_argspec_tl
      {
        \int_compare:nNnTF \c@jCol = 0
          { \__nicematrix_error:nn { in~first~col } \Ldots }
          {
            \int_compare:nNnTF \c@jCol = \l__nicematrix_last_col_int
              { \__nicematrix_error:nn { in~last~col } \Ldots }
              {
                \__nicematrix_instruction_of_type:nnn \c_false_bool { Ldots }
                  { #1 , down = #2 , up = #3 , middle = #4 }
              }
          }
        \bool_if:NF \l__nicematrix_nullify_dots_bool
          { \phantom { \ensuremath { \__nicematrix_old_ldots } } }
        \bool_gset_true:N \g__nicematrix_empty_cell_bool
      }
    \cs_new_protected:Npn \__nicematrix_Cdots
      { \__nicematrix_collect_options:n { \__nicematrix_Cdots_i } }
    \exp_args:NNV \NewDocumentCommand \__nicematrix_Cdots_i \l__nicematrix_argspec_tl
      {
        \int_compare:nNnTF \c@jCol = 0
          { \__nicematrix_error:nn { in~first~col } \Cdots }
          {
            \int_compare:nNnTF \c@jCol = \l__nicematrix_last_col_int
              { \__nicematrix_error:nn { in~last~col } \Cdots }
              {
                \__nicematrix_instruction_of_type:nnn \c_false_bool { Cdots }
                  { #1 , down = #2 , up = #3 , middle = #4 }
              }
          }
        \bool_if:NF \l__nicematrix_nullify_dots_bool
          { \phantom { \ensuremath { \__nicematrix_old_cdots } } }
        \bool_gset_true:N \g__nicematrix_empty_cell_bool
      }
    \cs_new_protected:Npn \__nicematrix_Vdots
      { \__nicematrix_collect_options:n { \__nicematrix_Vdots_i } }
    \exp_args:NNV \NewDocumentCommand \__nicematrix_Vdots_i \l__nicematrix_argspec_tl
      {
        \int_compare:nNnTF \c@iRow = 0
          { \__nicematrix_error:nn { in~first~row } \Vdots }
          {
            \int_compare:nNnTF \c@iRow = \l__nicematrix_last_row_int
              { \__nicematrix_error:nn { in~last~row } \Vdots }
              {
                \__nicematrix_instruction_of_type:nnn \c_false_bool { Vdots }
                  { #1 , down = #2 , up = #3 , middle = #4 }
              }
          }
        \bool_if:NF \l__nicematrix_nullify_dots_bool
          { \phantom { \ensuremath { \__nicematrix_old_vdots } } }
        \bool_gset_true:N \g__nicematrix_empty_cell_bool
      }
    \cs_new_protected:Npn \__nicematrix_Ddots
      { \__nicematrix_collect_options:n { \__nicematrix_Ddots_i } }
    \exp_args:NNV \NewDocumentCommand \__nicematrix_Ddots_i \l__nicematrix_argspec_tl
      {
        \int_case:nnF \c@iRow
          {
            0                  { \__nicematrix_error:nn { in~first~row } \Ddots }
            \l__nicematrix_last_row_int { \__nicematrix_error:nn { in~last~row } \Ddots }
          }
          {
            \int_case:nnF \c@jCol
              {
                0                  { \__nicematrix_error:nn { in~first~col } \Ddots }
                \l__nicematrix_last_col_int { \__nicematrix_error:nn { in~last~col } \Ddots }
              }
              {
                \keys_set_known:nn { NiceMatrix / Ddots } { #1 }
                \__nicematrix_instruction_of_type:nnn \l__nicematrix_draw_first_bool { Ddots }
                  { #1 , down = #2 , up = #3 , middle = #4 }
              }

          }
        \bool_if:NF \l__nicematrix_nullify_dots_bool
          { \phantom { \ensuremath { \__nicematrix_old_ddots } } }
        \bool_gset_true:N \g__nicematrix_empty_cell_bool
      }
    \cs_new_protected:Npn \__nicematrix_Iddots
      { \__nicematrix_collect_options:n { \__nicematrix_Iddots_i } }
    \exp_args:NNV \NewDocumentCommand \__nicematrix_Iddots_i \l__nicematrix_argspec_tl
      {
        \int_case:nnF \c@iRow
          {
            0                  { \__nicematrix_error:nn { in~first~row } \Iddots }
            \l__nicematrix_last_row_int { \__nicematrix_error:nn { in~last~row } \Iddots }
          }
          {
            \int_case:nnF \c@jCol
              {
                0                  { \__nicematrix_error:nn { in~first~col } \Iddots }
                \l__nicematrix_last_col_int { \__nicematrix_error:nn { in~last~col } \Iddots }
              }
              {
                \keys_set_known:nn { NiceMatrix / Ddots } { #1 }
                \__nicematrix_instruction_of_type:nnn \l__nicematrix_draw_first_bool { Iddots }
                  { #1 , down = #2 , up = #3 , middle = #4 }
              }
          }
        \bool_if:NF \l__nicematrix_nullify_dots_bool
          { \phantom { \ensuremath { \__nicematrix_old_iddots } } }
        \bool_gset_true:N \g__nicematrix_empty_cell_bool
      }
  }
\keys_define:nn { NiceMatrix / Ddots }
  {
    draw-first .bool_set:N = \l__nicematrix_draw_first_bool ,
    draw-first .default:n = true ,
    draw-first .value_forbidden:n = true
  }
\cs_new_protected:Npn \__nicematrix_Hspace:
  {
   \bool_gset_true:N \g__nicematrix_empty_cell_bool
   \hspace
  }
\cs_set_eq:NN \__nicematrix_old_multicolumn \multicolumn
\cs_new:Npn \__nicematrix_Hdotsfor:
  {
    \bool_lazy_and:nnTF
      { \int_compare_p:nNn \c@jCol = 0 }
      { \int_compare_p:nNn \l__nicematrix_first_col_int = 0 }
      {
        \bool_if:NTF \g__nicematrix_after_col_zero_bool
          {
            \multicolumn { 1 } { c } { }
            \__nicematrix_Hdotsfor_i
          }
          { \__nicematrix_fatal:n { Hdotsfor~in~col~0 } }
      }
      {
        \multicolumn { 1 } { c } { }
        \__nicematrix_Hdotsfor_i
      }
  }
\hook_gput_code:nnn { begindocument } { . }
  {
    \tl_set:Nn \l__nicematrix_argspec_tl { m m O { } E { _ ^ : } { { } { } { } } }
    \tl_set_rescan:Nno \l__nicematrix_argspec_tl { } \l__nicematrix_argspec_tl
    \cs_new_protected:Npn \__nicematrix_Hdotsfor_i
      { \__nicematrix_collect_options:n { \__nicematrix_Hdotsfor_ii } }
    \exp_args:NNV \NewDocumentCommand \__nicematrix_Hdotsfor_ii \l__nicematrix_argspec_tl
      {
        \tl_gput_right:Nx \g__nicematrix_HVdotsfor_lines_tl
          {
            \__nicematrix_Hdotsfor:nnnn
              { \int_use:N \c@iRow }
              { \int_use:N \c@jCol }
              { #2 }
              {
                #1 , #3 ,
                down = \exp_not:n { #4 } ,
                up = \exp_not:n { #5 } ,
                middle = \exp_not:n { #6 }
              }
          }
        \prg_replicate:nn { #2 - 1 } { & \multicolumn { 1 } { c } { } }
      }
  }
\cs_new_protected:Npn \__nicematrix_Hdotsfor:nnnn #1 #2 #3 #4
  {
    \bool_set_false:N \l__nicematrix_initial_open_bool
    \bool_set_false:N \l__nicematrix_final_open_bool
    \int_set:Nn \l__nicematrix_initial_i_int { #1 }
    \int_set_eq:NN \l__nicematrix_final_i_int \l__nicematrix_initial_i_int
    \int_compare:nNnTF { #2 } = 1
      {
        \int_set:Nn \l__nicematrix_initial_j_int 1
        \bool_set_true:N \l__nicematrix_initial_open_bool
      }
      {
        \cs_if_exist:cTF
          {
            pgf @ sh @ ns @ \__nicematrix_env:
            - \int_use:N \l__nicematrix_initial_i_int
            - \int_eval:n { #2 - 1 }
          }
          { \int_set:Nn \l__nicematrix_initial_j_int { #2 - 1 } }
          {
            \int_set:Nn \l__nicematrix_initial_j_int { #2 }
            \bool_set_true:N \l__nicematrix_initial_open_bool
          }
      }
    \int_compare:nNnTF { #2 + #3 -1 } = \c@jCol
      {
        \int_set:Nn \l__nicematrix_final_j_int { #2 + #3 - 1 }
        \bool_set_true:N \l__nicematrix_final_open_bool
      }
      {
        \cs_if_exist:cTF
          {
            pgf @ sh @ ns @ \__nicematrix_env:
            - \int_use:N \l__nicematrix_final_i_int
            - \int_eval:n { #2 + #3 }
          }
          { \int_set:Nn \l__nicematrix_final_j_int { #2 + #3 } }
          {
            \int_set:Nn \l__nicematrix_final_j_int { #2 + #3 - 1 }
            \bool_set_true:N \l__nicematrix_final_open_bool
          }
      }
    \group_begin:

    \__nicematrix_open_shorten:

    \int_compare:nNnTF { #1 } = 0
      { \color { nicematrix-first-row } }
      {
        \int_compare:nNnT { #1 } = \g__nicematrix_row_total_int
          { \color { nicematrix-last-row } }
      }

    \keys_set:nn { NiceMatrix / xdots } { #4 }
    \tl_if_empty:VF \l__nicematrix_xdots_color_tl { \color { \l__nicematrix_xdots_color_tl } }
    \__nicematrix_actually_draw_Ldots:
    \group_end:
    \int_step_inline:nnn { #2 } { #2 + #3 - 1 }
      { \cs_set:cpn { __nicematrix _ dotted _ #1 - ##1 } { } }
  }
\hook_gput_code:nnn { begindocument } { . }
  {
    \tl_set:Nn \l__nicematrix_argspec_tl { m m O { } E { _ ^ : } { { } { } { } } }
    \tl_set_rescan:Nno  \l__nicematrix_argspec_tl { } \l__nicematrix_argspec_tl
    \cs_new_protected:Npn \__nicematrix_Vdotsfor:
      { \__nicematrix_collect_options:n { \__nicematrix_Vdotsfor_i } }
    \exp_args:NNV \NewDocumentCommand \__nicematrix_Vdotsfor_i \l__nicematrix_argspec_tl
      {
        \bool_gset_true:N \g__nicematrix_empty_cell_bool
        \tl_gput_right:Nx \g__nicematrix_HVdotsfor_lines_tl
          {
            \__nicematrix_Vdotsfor:nnnn
              { \int_use:N \c@iRow }
              { \int_use:N \c@jCol }
              { #2 }
              {
                #1 , #3 ,
                down = \exp_not:n { #4 } ,
                up = \exp_not:n { #5 } ,
                middle = \exp_not:n { #6 }
              }
          }
      }
  }
\cs_new_protected:Npn \__nicematrix_Vdotsfor:nnnn #1 #2 #3 #4
  {
    \bool_set_false:N \l__nicematrix_initial_open_bool
    \bool_set_false:N \l__nicematrix_final_open_bool
    \int_set:Nn \l__nicematrix_initial_j_int { #2 }
    \int_set_eq:NN \l__nicematrix_final_j_int \l__nicematrix_initial_j_int
    \int_compare:nNnTF { #1 } = 1
      {
        \int_set:Nn \l__nicematrix_initial_i_int 1
        \bool_set_true:N \l__nicematrix_initial_open_bool
      }
      {
        \cs_if_exist:cTF
          {
            pgf @ sh @ ns @ \__nicematrix_env:
            - \int_eval:n { #1 - 1 }
            - \int_use:N \l__nicematrix_initial_j_int
          }
          { \int_set:Nn \l__nicematrix_initial_i_int { #1 - 1 } }
          {
            \int_set:Nn \l__nicematrix_initial_i_int { #1 }
            \bool_set_true:N \l__nicematrix_initial_open_bool
          }
      }
    \int_compare:nNnTF { #1 + #3 -1 } = \c@iRow
      {
        \int_set:Nn \l__nicematrix_final_i_int { #1 + #3 - 1 }
        \bool_set_true:N \l__nicematrix_final_open_bool
      }
      {
        \cs_if_exist:cTF
          {
            pgf @ sh @ ns @ \__nicematrix_env:
            - \int_eval:n { #1 + #3 }
            - \int_use:N \l__nicematrix_final_j_int
          }
          { \int_set:Nn \l__nicematrix_final_i_int { #1 + #3 } }
          {
            \int_set:Nn \l__nicematrix_final_i_int { #1 + #3 - 1 }
            \bool_set_true:N \l__nicematrix_final_open_bool
          }
      }
    \group_begin:
    \__nicematrix_open_shorten:

    \int_compare:nNnTF { #2 } = 0
      { \color { nicematrix-first-col } }
      {
        \int_compare:nNnT { #2 } = \g__nicematrix_col_total_int
          { \color { nicematrix-last-col } }
      }
    \keys_set:nn { NiceMatrix / xdots } { #4 }
    \tl_if_empty:VF \l__nicematrix_xdots_color_tl { \color { \l__nicematrix_xdots_color_tl } }
    \__nicematrix_actually_draw_Vdots:
    \group_end:
    \int_step_inline:nnn { #1 } { #1 + #3 - 1 }
      { \cs_set:cpn { __nicematrix _ dotted _ ##1 - #2 } { } }
  }
\NewDocumentCommand \__nicematrix_rotate: { O { } }
  {
    \peek_remove_spaces:n
      {
        \bool_gset_true:N \g__nicematrix_rotate_bool
        \keys_set:nn { NiceMatrix / rotate } { #1 }
      }
  }
\keys_define:nn { NiceMatrix / rotate }
  {
    c .code:n = \bool_gset_true:N \g__nicematrix_rotate_c_bool ,
    c .value_forbidden:n = true ,
    unknown .code:n = \__nicematrix_error:n { Unknown~key~for~rotate }
  }
\cs_new:Npn \__nicematrix_double_int_eval:n #1-#2 \q_stop
  {
    \tl_if_empty:nTF { #2 }
      { #1 }
      { \__nicematrix_double_int_eval_i:n #1-#2 \q_stop }
  }
\cs_new:Npn \__nicematrix_double_int_eval_i:n #1-#2- \q_stop
  { \int_eval:n { #1 } - \int_eval:n { #2 } }
\hook_gput_code:nnn { begindocument } { . }
  {
    \tl_set:Nn \l__nicematrix_argspec_tl { O { } m m ! O { } E { _ ^ : } { { } { } { } } }
    \tl_set_rescan:Nno  \l__nicematrix_argspec_tl { } \l__nicematrix_argspec_tl
    \exp_args:NNV \NewDocumentCommand \__nicematrix_line \l__nicematrix_argspec_tl
      {
        \group_begin:
        \keys_set:nn { NiceMatrix / xdots } { #1 , #4 , down = #5 , up = #6 }
        \tl_if_empty:VF \l__nicematrix_xdots_color_tl { \color { \l__nicematrix_xdots_color_tl } }
          \use:e
            {
              \__nicematrix_line_i:nn
                { \__nicematrix_double_int_eval:n #2 - \q_stop }
                { \__nicematrix_double_int_eval:n #3 - \q_stop }
            }
        \group_end:
      }
  }
\cs_new_protected:Npn \__nicematrix_line_i:nn #1 #2
  {
    \bool_set_false:N \l__nicematrix_initial_open_bool
    \bool_set_false:N \l__nicematrix_final_open_bool
    \bool_if:nTF
      {
        \cs_if_free_p:c { pgf @ sh @ ns @ \__nicematrix_env: - #1 }
          ||
        \cs_if_free_p:c { pgf @ sh @ ns @ \__nicematrix_env: - #2 }
      }
      {
        \__nicematrix_error:nnn { unknown~cell~for~line~in~CodeAfter } { #1 } { #2 }
      }
      { \legacy_if:nF { measuring@ } { \__nicematrix_draw_line_ii:nn { #1 } { #2 } } }
  }
\hook_gput_code:nnn { begindocument } { . }
  {
    \cs_new_protected:Npx \__nicematrix_draw_line_ii:nn #1 #2
      {
        \c__nicematrix_pgfortikzpicture_tl
        \__nicematrix_draw_line_iii:nn { #1 } { #2 }
        \c__nicematrix_endpgfortikzpicture_tl
      }
  }
\cs_new_protected:Npn \__nicematrix_draw_line_iii:nn #1 #2
  {
    \pgfrememberpicturepositiononpagetrue
    \pgfpointshapeborder { \__nicematrix_env: - #1 } { \__nicematrix_qpoint:n { #2 } }
    \dim_set_eq:NN \l__nicematrix_x_initial_dim \pgf@x
    \dim_set_eq:NN \l__nicematrix_y_initial_dim \pgf@y
    \pgfpointshapeborder { \__nicematrix_env: - #2 } { \__nicematrix_qpoint:n { #1 } }
    \dim_set_eq:NN \l__nicematrix_x_final_dim \pgf@x
    \dim_set_eq:NN \l__nicematrix_y_final_dim \pgf@y
    \__nicematrix_draw_line:
  }
\keys_define:nn { NiceMatrix / RowStyle }
  {
    cell-space-top-limit .dim_set:N = \l_tmpa_dim ,
    cell-space-top-limit .initial:n = \c_zero_dim ,
    cell-space-top-limit .value_required:n = true ,
    cell-space-bottom-limit .dim_set:N = \l_tmpb_dim ,
    cell-space-bottom-limit .initial:n = \c_zero_dim ,
    cell-space-bottom-limit .value_required:n = true ,
    cell-space-limits .meta:n =
      {
        cell-space-top-limit = #1 ,
        cell-space-bottom-limit = #1 ,
      } ,
    color .tl_set:N = \l__nicematrix_color_tl ,
    color .value_required:n = true ,
    bold .bool_set:N = \l_tmpa_bool ,
    bold .default:n = true ,
    bold .initial:n = false ,
    nb-rows .code:n =
      \str_if_eq:nnTF { #1 } { * }
        { \int_set:Nn \l__nicematrix_key_nb_rows_int { 500 } }
        { \int_set:Nn \l__nicematrix_key_nb_rows_int { #1 } } ,
    nb-rows .value_required:n = true ,
    rowcolor .tl_set:N = \l_tmpa_tl ,
    rowcolor .value_required:n = true ,
    rowcolor .initial:n = ,
    unknown .code:n = \__nicematrix_error:n { Unknown~key~for~RowStyle }
  }
\NewDocumentCommand \__nicematrix_RowStyle:n { O { } m }
  {
    \group_begin:
    \tl_clear:N \l_tmpa_tl % value of \rowcolor
    \tl_clear:N \l__nicematrix_color_tl
    \int_set:Nn \l__nicematrix_key_nb_rows_int 1
    \keys_set:nn { NiceMatrix / RowStyle } { #1 }
    \tl_if_empty:NF \l_tmpa_tl
      {
        \tl_gput_right:Nx \g__nicematrix_pre_code_before_tl
          {
            \__nicematrix_exp_color_arg:NV \__nicematrix_rectanglecolor \l_tmpa_tl
              { \int_use:N \c@iRow - \int_use:N \c@jCol }
              { \int_use:N \c@iRow - * }
          }
        \int_compare:nNnT \l__nicematrix_key_nb_rows_int > 1
          {
            \tl_gput_right:Nx \g__nicematrix_pre_code_before_tl
              {
                \__nicematrix_exp_color_arg:NV \__nicematrix_rowcolor \l_tmpa_tl
                  {
                    \int_eval:n { \c@iRow + 1 }
                    - \int_eval:n { \c@iRow + \l__nicematrix_key_nb_rows_int - 1 }
                  }
              }
          }
      }
    \tl_gput_right:Nn \g__nicematrix_row_style_tl { \ifnum \c@iRow < }
    \tl_gput_right:Nx \g__nicematrix_row_style_tl
      { \int_eval:n { \c@iRow + \l__nicematrix_key_nb_rows_int } }
    \tl_gput_right:Nn \g__nicematrix_row_style_tl { #2 }
    \dim_compare:nNnT \l_tmpa_dim > \c_zero_dim
      {
        \tl_gput_right:Nx \g__nicematrix_row_style_tl
          {
            \tl_gput_right:Nn \exp_not:N \g__nicematrix_cell_after_hook_tl
              {
                \dim_set:Nn \l__nicematrix_cell_space_top_limit_dim
                  { \dim_use:N \l_tmpa_dim }
              }
          }
      }
    \dim_compare:nNnT \l_tmpb_dim > \c_zero_dim
      {
        \tl_gput_right:Nx \g__nicematrix_row_style_tl
          {
            \tl_gput_right:Nn \exp_not:N \g__nicematrix_cell_after_hook_tl
              {
                \dim_set:Nn \l__nicematrix_cell_space_bottom_limit_dim
                  { \dim_use:N \l_tmpb_dim }
              }
          }
      }
    \tl_if_empty:NF \l__nicematrix_color_tl
      {
        \tl_gput_right:Nx \g__nicematrix_row_style_tl
          {
            \mode_leave_vertical:
            \__nicematrix_color:n { \l__nicematrix_color_tl }
          }
      }
    \bool_if:NT \l_tmpa_bool
      {
        \tl_gput_right:Nn \g__nicematrix_row_style_tl
          {
            \if_mode_math:
              \c_math_toggle_token
              \bfseries \boldmath
              \c_math_toggle_token
            \else:
              \bfseries \boldmath
            \fi:
          }
      }
    \tl_gput_right:Nn \g__nicematrix_row_style_tl { \fi }
    \group_end:
    \g__nicematrix_row_style_tl
    \ignorespaces
  }
\cs_new_protected:Npn \__nicematrix_add_to_colors_seq:nn #1 #2
  {
    \int_zero:N \l_tmpa_int
    \str_if_in:nnF { #1 } { !! }
      {
        \seq_map_indexed_inline:Nn \g__nicematrix_colors_seq
          { \tl_if_eq:nnT { #1 } { ##2 } { \int_set:Nn \l_tmpa_int { ##1 } } }
      }
    \int_compare:nNnTF \l_tmpa_int = \c_zero_int
      {
        \seq_gput_right:Nn \g__nicematrix_colors_seq { #1 }
        \tl_gset:cx { g__nicematrix_color _ \seq_count:N \g__nicematrix_colors_seq _ tl } { #2 }
      }
     { \tl_gput_right:cx { g__nicematrix_color _ \int_use:N \l_tmpa_int _tl } { #2 } }
  }
\cs_generate_variant:Nn \__nicematrix_add_to_colors_seq:nn { x n }
\cs_generate_variant:Nn \__nicematrix_add_to_colors_seq:nn { x x }
\cs_new_protected:Npn \__nicematrix_clip_with_rounded_corners:
  {
    \dim_compare:nNnT \l__nicematrix_tab_rounded_corners_dim > \c_zero_dim
      {
        \group_begin:
        \pgfsetcornersarced
          {
            \pgfpoint
              { \l__nicematrix_tab_rounded_corners_dim }
              { \l__nicematrix_tab_rounded_corners_dim }
          }
        \bool_if:NTF \l__nicematrix_hvlines_bool
          {
            \pgfpathrectanglecorners
              {
                \pgfpointadd
                  { \__nicematrix_qpoint:n { row-1 } }
                  { \pgfpoint { 0.5 \arrayrulewidth } { \c_zero_dim } }
              }
              {
                \pgfpointadd
                  {
                    \__nicematrix_qpoint:n
                      { \int_eval:n { \int_max:nn \c@iRow \c@jCol + 1 } }
                  }
                  { \pgfpoint \c_zero_dim { 0.5 \arrayrulewidth } }
              }
          }
          {
            \pgfpathrectanglecorners
              { \__nicematrix_qpoint:n { row-1 } }
              {
                \pgfpointadd
                  {
                    \__nicematrix_qpoint:n
                      { \int_eval:n { \int_max:nn \c@iRow \c@jCol + 1 } }
                  }
                  { \pgfpoint \c_zero_dim \arrayrulewidth }
              }
          }
        \pgfusepath { clip }
        \group_end:
      }
  }
\cs_new_protected:Npn \__nicematrix_actually_color:
  {
    \pgfpicture
    \pgf@relevantforpicturesizefalse
    \__nicematrix_clip_with_rounded_corners:
    \seq_map_indexed_inline:Nn \g__nicematrix_colors_seq
      {
        \begin { pgfscope }
          \__nicematrix_color_opacity ##2
          \use:c { g__nicematrix_color _ ##1 _tl }
          \tl_gclear:c { g__nicematrix_color _ ##1 _tl }
          \pgfusepath { fill }
        \end { pgfscope }
      }
    \endpgfpicture
  }
\cs_new_protected:Npn \__nicematrix_color_opacity
  {
    \peek_meaning:NTF [
      { \__nicematrix_color_opacity:w }
      { \__nicematrix_color_opacity:w [ ] }
  }
\cs_new_protected:Npn \__nicematrix_color_opacity:w [ #1 ]
  {
    \tl_clear:N \l_tmpa_tl
    \keys_set_known:nnN { nicematrix / color-opacity } { #1 } \l_tmpb_tl
    \tl_if_empty:NF \l_tmpa_tl { \exp_args:NV \pgfsetfillopacity \l_tmpa_tl }
    \tl_if_empty:NTF \l_tmpb_tl
      { \@declaredcolor }
      { \use:x { \exp_not:N \@undeclaredcolor [ \l_tmpb_tl ] } }
  }
\keys_define:nn { nicematrix / color-opacity }
  {
    opacity .tl_set:N         = \l_tmpa_tl ,
    opacity .value_required:n = true
  }
\cs_new_protected:Npn \__nicematrix_cartesian_color:nn #1 #2
  {
    \tl_set:Nn \l__nicematrix_rows_tl { #1 }
    \tl_set:Nn \l__nicematrix_cols_tl { #2 }
    \__nicematrix_cartesian_path:
  }
\NewDocumentCommand \__nicematrix_rowcolor { O { } m m }
  {
    \tl_if_blank:nF { #2 }
      {
        \__nicematrix_add_to_colors_seq:xn
          { \tl_if_blank:nF { #1 } { [ #1 ] } { #2 } }
          { \__nicematrix_cartesian_color:nn { #3 } { - } }
      }
  }
\NewDocumentCommand \__nicematrix_columncolor { O { } m m }
  {
    \tl_if_blank:nF { #2 }
      {
        \__nicematrix_add_to_colors_seq:xn
          { \tl_if_blank:nF { #1 } { [ #1 ] } { #2 } }
          { \__nicematrix_cartesian_color:nn { - } { #3 } }
      }
  }
\NewDocumentCommand \__nicematrix_rectanglecolor { O { } m m m }
  {
    \tl_if_blank:nF { #2 }
      {
        \__nicematrix_add_to_colors_seq:xn
          { \tl_if_blank:nF { #1 } { [ #1 ] } { #2 } }
          { \__nicematrix_rectanglecolor:nnn { #3 } { #4 } { 0 pt } }
      }
  }
\NewDocumentCommand \__nicematrix_roundedrectanglecolor { O { } m m m m }
  {
    \tl_if_blank:nF { #2 }
      {
        \__nicematrix_add_to_colors_seq:xn
          { \tl_if_blank:nF { #1 } { [ #1 ] } { #2 } }
          { \__nicematrix_rectanglecolor:nnn { #3 } { #4 } { #5 } }
      }
  }
\cs_new_protected:Npn \__nicematrix_rectanglecolor:nnn #1 #2 #3
  {
    \__nicematrix_cut_on_hyphen:w #1 \q_stop
    \tl_clear_new:N \l__nicematrix_tmpc_tl
    \tl_clear_new:N \l__nicematrix_tmpd_tl
    \tl_set_eq:NN \l__nicematrix_tmpc_tl \l_tmpa_tl
    \tl_set_eq:NN \l__nicematrix_tmpd_tl \l_tmpb_tl
    \__nicematrix_cut_on_hyphen:w #2 \q_stop
    \tl_set:Nx \l__nicematrix_rows_tl { \l__nicematrix_tmpc_tl - \l_tmpa_tl }
    \tl_set:Nx \l__nicematrix_cols_tl { \l__nicematrix_tmpd_tl - \l_tmpb_tl }
    \__nicematrix_cartesian_path:n { #3 }
  }
\NewDocumentCommand \__nicematrix_cellcolor { O { } m m }
  {
    \clist_map_inline:nn { #3 }
      { \__nicematrix_rectanglecolor [ #1 ] { #2 } { ##1 } { ##1 } }
  }
\NewDocumentCommand \__nicematrix_chessboardcolors { O { } m m  }
  {
    \int_step_inline:nn { \int_use:N \c@iRow }
      {
        \int_step_inline:nn { \int_use:N \c@jCol }
          {
            \int_if_even:nTF { ####1 + ##1 }
              { \__nicematrix_cellcolor [ #1 ] { #2 } }
              { \__nicematrix_cellcolor [ #1 ] { #3 } }
            { ##1 - ####1 }
          }
      }
  }
\NewDocumentCommand \__nicematrix_arraycolor { O { } m }
  {
    \__nicematrix_rectanglecolor [ #1 ] { #2 }
      { 1 - 1 }
      { \int_use:N \c@iRow - \int_use:N \c@jCol }
  }
\keys_define:nn { NiceMatrix / rowcolors }
  {
    respect-blocks .bool_set:N = \l__nicematrix_respect_blocks_bool ,
    respect-blocks .default:n = true ,
    cols .tl_set:N = \l__nicematrix_cols_tl ,
    restart .bool_set:N = \l__nicematrix_rowcolors_restart_bool ,
    restart .default:n = true ,
    unknown .code:n = \__nicematrix_error:n { Unknown~key~for~rowcolors }
  }
\NewDocumentCommand \__nicematrix_rowlistcolors { O { } m m O { } }
  {
    \group_begin:
    \seq_clear_new:N \l__nicematrix_colors_seq
    \seq_set_split:Nnn \l__nicematrix_colors_seq { , } { #3 }
    \tl_clear_new:N \l__nicematrix_cols_tl
    \tl_set:Nn \l__nicematrix_cols_tl { - }
    \keys_set:nn { NiceMatrix / rowcolors } { #4 }
    \int_zero_new:N \l__nicematrix_color_int
    \int_set:Nn \l__nicematrix_color_int 1
    \bool_if:NT \l__nicematrix_respect_blocks_bool
      {
        \seq_set_eq:NN \l_tmpb_seq \g__nicematrix_pos_of_blocks_seq
        \seq_set_filter:NNn \l_tmpa_seq \l_tmpb_seq
          { \__nicematrix_not_in_exterior_p:nnnnn ##1 }
      }
    \pgfpicture
    \pgf@relevantforpicturesizefalse
    \clist_map_inline:nn { #2 }
      {
        \tl_set:Nn \l_tmpa_tl { ##1 }
        \tl_if_in:NnTF \l_tmpa_tl { - }
          { \__nicematrix_cut_on_hyphen:w ##1 \q_stop }
          { \tl_set:Nx \l_tmpb_tl { \int_use:N \c@iRow } }
        \int_set:Nn \l_tmpa_int \l_tmpa_tl
        \int_set:Nn \l__nicematrix_color_int
          { \bool_if:NTF \l__nicematrix_rowcolors_restart_bool 1 \l_tmpa_tl }
        \int_zero_new:N \l__nicematrix_tmpc_int
        \int_set:Nn \l__nicematrix_tmpc_int \l_tmpb_tl
        \int_do_until:nNnn \l_tmpa_int > \l__nicematrix_tmpc_int
          {
            \int_set_eq:NN \l_tmpb_int \l_tmpa_int
            \bool_if:NT \l__nicematrix_respect_blocks_bool
              {
                \seq_set_filter:NNn \l_tmpb_seq \l_tmpa_seq
                  { \__nicematrix_intersect_our_row_p:nnnnn ####1 }
                \seq_map_inline:Nn \l_tmpb_seq { \__nicematrix_rowcolors_i:nnnnn ####1 }
              }
            \tl_set:Nx \l__nicematrix_rows_tl
              { \int_use:N \l_tmpa_int - \int_use:N \l_tmpb_int }
            \tl_clear_new:N \l__nicematrix_color_tl
            \tl_set:Nx \l__nicematrix_color_tl
              {
                \__nicematrix_color_index:n
                  {
                    \int_mod:nn
                      { \l__nicematrix_color_int - 1 }
                      { \seq_count:N \l__nicematrix_colors_seq }
                    + 1
                  }
              }
            \tl_if_empty:NF \l__nicematrix_color_tl
              {
                \__nicematrix_add_to_colors_seq:xx
                  { \tl_if_blank:nF { #1 } { [ #1 ] } { \l__nicematrix_color_tl } }
                  { \__nicematrix_cartesian_color:nn { \l__nicematrix_rows_tl } { \l__nicematrix_cols_tl } }
              }
            \int_incr:N \l__nicematrix_color_int
            \int_set:Nn \l_tmpa_int { \l_tmpb_int + 1 }
          }
      }
    \endpgfpicture
    \group_end:
  }
\cs_new:Npn \__nicematrix_color_index:n #1
  {
    \str_if_eq:eeTF { \seq_item:Nn \l__nicematrix_colors_seq { #1 } } { = }
      { \__nicematrix_color_index:n { #1 - 1 } }
      { \seq_item:Nn \l__nicematrix_colors_seq { #1 } }
  }
\NewDocumentCommand \__nicematrix_rowcolors { O { } m m m }
  { \__nicematrix_rowlistcolors [ #1 ] { #2 } { { #3 } , { #4 } } }
\cs_new_protected:Npn \__nicematrix_rowcolors_i:nnnnn #1 #2 #3 #4 #5
  {
    \int_compare:nNnT { #3 } > \l_tmpb_int
      { \int_set:Nn \l_tmpb_int { #3 } }
  }
\prg_new_conditional:Nnn \__nicematrix_not_in_exterior:nnnnn p
  {
    \bool_lazy_or:nnTF
      { \int_compare_p:nNn { #4 } = \c_zero_int }
      { \int_compare_p:nNn { #2 } = { \int_eval:n { \c@jCol + 1 } } }
      \prg_return_false:
      \prg_return_true:
  }
\prg_new_conditional:Nnn \__nicematrix_intersect_our_row:nnnnn p
  {
    \bool_if:nTF
      {
        \int_compare_p:n { #1 <= \l_tmpa_int }
        &&
        \int_compare_p:n { \l_tmpa_int <= #3 }
      }
      \prg_return_true:
      \prg_return_false:
  }
\cs_new_protected:Npn \__nicematrix_cartesian_path:n #1
  {
    \bool_lazy_and:nnT
      { ! \seq_if_empty_p:N \l__nicematrix_corners_cells_seq }
      { \dim_compare_p:nNn { #1 } = \c_zero_dim }
      {
        \__nicematrix_expand_clist:NN \l__nicematrix_cols_tl \c@jCol
        \__nicematrix_expand_clist:NN \l__nicematrix_rows_tl \c@iRow
      }
    \clist_map_inline:Nn \l__nicematrix_cols_tl
      {
        \tl_set:Nn \l_tmpa_tl { ##1 }
        \tl_if_in:NnTF \l_tmpa_tl { - }
          { \__nicematrix_cut_on_hyphen:w ##1 \q_stop }
          { \__nicematrix_cut_on_hyphen:w ##1 - ##1 \q_stop }
        \bool_lazy_or:nnT
          { \tl_if_blank_p:V \l_tmpa_tl }
          { \str_if_eq_p:Vn \l_tmpa_tl { * } }
          { \tl_set:Nn \l_tmpa_tl { 1 } }
        \bool_lazy_or:nnT
          { \tl_if_blank_p:V \l_tmpb_tl }
          { \str_if_eq_p:Vn \l_tmpb_tl { * } }
          { \tl_set:Nx \l_tmpb_tl { \int_use:N \c@jCol } }
        \int_compare:nNnT \l_tmpb_tl > \c@jCol
          { \tl_set:Nx \l_tmpb_tl { \int_use:N \c@jCol } }
        \tl_set_eq:NN \l__nicematrix_tmpc_tl \l_tmpa_tl
        \__nicematrix_qpoint:n { col - \l_tmpa_tl }
        \int_compare:nNnTF \l__nicematrix_first_col_int = \l_tmpa_tl
          { \dim_set:Nn \l__nicematrix_tmpc_dim { \pgf@x - 0.5 \arrayrulewidth } }
          { \dim_set:Nn \l__nicematrix_tmpc_dim { \pgf@x + 0.5 \arrayrulewidth } }
        \__nicematrix_qpoint:n { col - \int_eval:n { \l_tmpb_tl + 1 }  }
        \dim_set:Nn \l_tmpa_dim { \pgf@x + 0.5 \arrayrulewidth }
        \clist_map_inline:Nn \l__nicematrix_rows_tl
          {
            \tl_set:Nn \l_tmpa_tl { ####1 }
            \tl_if_in:NnTF \l_tmpa_tl { - }
              { \__nicematrix_cut_on_hyphen:w ####1 \q_stop }
              { \__nicematrix_cut_on_hyphen:w ####1 - ####1 \q_stop }
            \tl_if_empty:NT \l_tmpa_tl { \tl_set:Nn \l_tmpa_tl { 1 } }
            \tl_if_empty:NT \l_tmpb_tl
              { \tl_set:Nx \l_tmpb_tl { \int_use:N \c@iRow } }
            \int_compare:nNnT \l_tmpb_tl > \c@iRow
              { \tl_set:Nx \l_tmpb_tl { \int_use:N \c@iRow } }
            \seq_if_in:NxF \l__nicematrix_corners_cells_seq
              { \l_tmpa_tl - \l__nicematrix_tmpc_tl }
              {
                \__nicematrix_qpoint:n { row - \int_eval:n { \l_tmpb_tl + 1 } }
                \dim_set:Nn \l_tmpb_dim { \pgf@y + 0.5 \arrayrulewidth }
                \__nicematrix_qpoint:n { row - \l_tmpa_tl }
                \dim_set:Nn \l__nicematrix_tmpd_dim { \pgf@y + 0.5 \arrayrulewidth }
                \pgfsetcornersarced { \pgfpoint { #1 } { #1 } }
                \pgfpathrectanglecorners
                  { \pgfpoint \l__nicematrix_tmpc_dim \l__nicematrix_tmpd_dim }
                  { \pgfpoint \l_tmpa_dim \l_tmpb_dim }
              }
          }
      }
  }
\cs_new_protected:Npn \__nicematrix_cartesian_path: { \__nicematrix_cartesian_path:n { 0 pt } }
\cs_new_protected:Npn \__nicematrix_expand_clist:NN #1 #2
  {
    \clist_set_eq:NN \l_tmpa_clist #1
    \clist_clear:N #1
    \clist_map_inline:Nn \l_tmpa_clist
      {
        \tl_set:Nn \l_tmpa_tl { ##1 }
        \tl_if_in:NnTF \l_tmpa_tl { - }
          { \__nicematrix_cut_on_hyphen:w ##1 \q_stop }
          { \__nicematrix_cut_on_hyphen:w ##1 - ##1 \q_stop }
        \bool_lazy_or:nnT
          { \tl_if_blank_p:V \l_tmpa_tl }
          { \str_if_eq_p:Vn \l_tmpa_tl { * } }
          { \tl_set:Nn \l_tmpa_tl { 1 } }
        \bool_lazy_or:nnT
          { \tl_if_blank_p:V \l_tmpb_tl }
          { \str_if_eq_p:Vn \l_tmpb_tl { * } }
          { \tl_set:Nx \l_tmpb_tl { \int_use:N #2 } }
        \int_compare:nNnT \l_tmpb_tl > #2
          { \tl_set:Nx \l_tmpb_tl { \int_use:N #2 } }
        \int_step_inline:nnn \l_tmpa_tl \l_tmpb_tl
          { \clist_put_right:Nn #1 { ####1 } }
      }
  }
\NewDocumentCommand \__nicematrix_cellcolor_tabular { O { } m }
  {
    \tl_gput_right:Nx \g__nicematrix_pre_code_before_tl
      {
        \__nicematrix_cellcolor [ #1 ] { \exp_not:n { #2 } }
          { \int_use:N \c@iRow - \int_use:N \c@jCol }
      }
     \ignorespaces
  }
\NewDocumentCommand \__nicematrix_rowcolor_tabular { O { } m }
  {
    \tl_gput_right:Nx \g__nicematrix_pre_code_before_tl
      {
        \__nicematrix_rectanglecolor [ #1 ] { \exp_not:n { #2 } }
          { \int_use:N \c@iRow - \int_use:N \c@jCol }
          { \int_use:N \c@iRow - \exp_not:n { \int_use:N \c@jCol } }
      }
    \ignorespaces
  }
\NewDocumentCommand { \__nicematrix_rowcolors_tabular } { O { } m m }
  { \__nicematrix_rowlistcolors_tabular [ #1 ] { #2 , #3 } }
\NewDocumentCommand { \__nicematrix_rowlistcolors_tabular } { O { } m O { } }
  {
    \peek_remove_spaces:n
      {
        \tl_gput_right:Nx \g__nicematrix_pre_code_before_tl
          {
            \__nicematrix_rowlistcolors
               [ #1 ] { \int_use:N \c@iRow } { #2 }
               [ restart, cols = \int_use:N \c@jCol - , #3 ]
          }
      }
  }
\NewDocumentCommand \__nicematrix_columncolor_preamble { O { } m }
  {
    \int_compare:nNnT \c@jCol > \g__nicematrix_col_total_int
      {
        \tl_gput_left:Nx \g__nicematrix_pre_code_before_tl
          {
            \exp_not:N \columncolor [ #1 ]
              { \exp_not:n { #2 } } { \int_use:N \c@jCol }
          }
      }
  }
\cs_set_eq:NN \OnlyMainNiceMatrix \use:n
\cs_new_protected:Npn \__nicematrix_OnlyMainNiceMatrix:n #1
  {
    \int_compare:nNnTF \l__nicematrix_first_col_int = 0
      { \__nicematrix_OnlyMainNiceMatrix_i:n { #1 } }
      {
        \int_compare:nNnTF \c@jCol = 0
          {
            \int_compare:nNnF \c@iRow = { -1 }
              { \int_compare:nNnF \c@iRow = { \l__nicematrix_last_row_int - 1 } { #1 } }
          }
          { \__nicematrix_OnlyMainNiceMatrix_i:n { #1 } }
      }
  }
\cs_new_protected:Npn \__nicematrix_OnlyMainNiceMatrix_i:n #1
  {
    \int_compare:nNnF \c@iRow = 0
      {
        \int_compare:nNnF \c@iRow = \l__nicematrix_last_row_int
          {
            \int_compare:nNnT \c@jCol > \c_zero_int
              { \bool_if:NF \l__nicematrix_in_last_col_bool { #1 } }
          }
      }
  }
\keys_define:nn { NiceMatrix / Rules }
  {
    position .int_set:N = \l__nicematrix_position_int ,
    position .value_required:n = true ,
    start .int_set:N = \l__nicematrix_start_int ,
    start .initial:n = 1 ,
    end .code:n =
      \bool_lazy_or:nnTF
        { \tl_if_empty_p:n { #1 } }
        { \str_if_eq_p:nn { #1 } { last } }
        { \int_set_eq:NN \l__nicematrix_end_int \c@jCol }
        { \int_set:Nn \l__nicematrix_end_int { #1 } }
  }
\keys_define:nn { NiceMatrix / RulesBis }
  {
    multiplicity .int_set:N = \l__nicematrix_multiplicity_int ,
    multiplicity .initial:n = 1 ,
    dotted .bool_set:N = \l__nicematrix_dotted_bool ,
    dotted .initial:n = false ,
    dotted .default:n = true ,
    color .code:n = \__nicematrix_set_CT@arc@:n { #1 } ,
    color .value_required:n = true ,
    sep-color .code:n = \__nicematrix_set_CT@drsc@:n { #1 } ,
    sep-color .value_required:n = true ,
    tikz .tl_set:N = \l__nicematrix_tikz_rule_tl ,
    tikz .value_required:n = true ,
    tikz .initial:n = ,
    total-width .dim_set:N = \l__nicematrix_rule_width_dim ,
    total-width .value_required:n = true ,
    width .meta:n = { total-width = #1 } ,
    unknown .code:n = \__nicematrix_error:n { Unknow~key~for~RulesBis }
  }
\cs_new_protected:Npn \__nicematrix_vline:n #1
  {
    \group_begin:
    \int_zero_new:N \l__nicematrix_end_int
    \int_set_eq:NN \l__nicematrix_end_int \c@iRow
    \keys_set_known:nnN { NiceMatrix / Rules } { #1 } \l__nicematrix_other_keys_tl
    \int_compare:nNnT \l__nicematrix_position_int < { \c@jCol + 2 }
      \__nicematrix_vline_i:
    \group_end:
  }
\cs_new_protected:Npn \__nicematrix_vline_i:
  {
    \int_zero_new:N \l__nicematrix_local_start_int
    \int_zero_new:N \l__nicematrix_local_end_int
    \tl_set:Nx \l_tmpb_tl { \int_eval:n \l__nicematrix_position_int }
    \int_step_variable:nnNn \l__nicematrix_start_int \l__nicematrix_end_int
      \l_tmpa_tl
      {
        \bool_gset_true:N \g_tmpa_bool
        \seq_map_inline:Nn \g__nicematrix_pos_of_blocks_seq
          { \__nicematrix_test_vline_in_block:nnnnn ##1 }
        \seq_map_inline:Nn \g__nicematrix_pos_of_xdots_seq
          { \__nicematrix_test_vline_in_block:nnnnn ##1 }
        \seq_map_inline:Nn \g__nicematrix_pos_of_stroken_blocks_seq
          { \__nicematrix_test_vline_in_stroken_block:nnnn ##1 }
        \clist_if_empty:NF \l__nicematrix_corners_clist \__nicematrix_test_in_corner_v:
        \bool_if:NTF \g_tmpa_bool
          {
            \int_compare:nNnT \l__nicematrix_local_start_int = 0
              { \int_set:Nn \l__nicematrix_local_start_int \l_tmpa_tl }
          }
          {
            \int_compare:nNnT \l__nicematrix_local_start_int > 0
              {
                \int_set:Nn \l__nicematrix_local_end_int { \l_tmpa_tl - 1 }
                \__nicematrix_vline_ii:
                \int_zero:N \l__nicematrix_local_start_int
              }
          }
      }
    \int_compare:nNnT \l__nicematrix_local_start_int > 0
      {
        \int_set_eq:NN \l__nicematrix_local_end_int \l__nicematrix_end_int
        \__nicematrix_vline_ii:
      }
  }
\cs_new_protected:Npn \__nicematrix_test_in_corner_v:
   {
     \int_compare:nNnTF \l_tmpb_tl = { \int_eval:n { \c@jCol + 1 } }
       {
         \seq_if_in:NxT
           \l__nicematrix_corners_cells_seq
           { \l_tmpa_tl - \int_eval:n { \l_tmpb_tl - 1 } }
           { \bool_set_false:N \g_tmpa_bool }
       }
       {
         \seq_if_in:NxT
           \l__nicematrix_corners_cells_seq
           { \l_tmpa_tl - \l_tmpb_tl }
           {
             \int_compare:nNnTF \l_tmpb_tl = 1
               { \bool_set_false:N \g_tmpa_bool }
               {
                 \seq_if_in:NxT
                   \l__nicematrix_corners_cells_seq
                   { \l_tmpa_tl - \int_eval:n { \l_tmpb_tl - 1 } }
                   { \bool_set_false:N \g_tmpa_bool }
               }
           }
       }
   }
\cs_new_protected:Npn \__nicematrix_vline_ii:
  {
    \keys_set:nV { NiceMatrix / RulesBis } \l__nicematrix_other_keys_tl
    \bool_if:NTF \l__nicematrix_dotted_bool
      \__nicematrix_vline_iv:
      {
        \tl_if_empty:NTF \l__nicematrix_tikz_rule_tl
          \__nicematrix_vline_iii:
          \__nicematrix_vline_v:
      }
  }
\cs_new_protected:Npn \__nicematrix_vline_iii:
  {
    \pgfpicture
    \pgfrememberpicturepositiononpagetrue
    \pgf@relevantforpicturesizefalse
    \__nicematrix_qpoint:n { row - \int_use:N \l__nicematrix_local_start_int }
    \dim_set_eq:NN \l_tmpa_dim \pgf@y
    \__nicematrix_qpoint:n { col - \int_use:N \l__nicematrix_position_int }
    \dim_set:Nn \l_tmpb_dim
      {
        \pgf@x
        - 0.5 \l__nicematrix_rule_width_dim
        +
        ( \arrayrulewidth * \l__nicematrix_multiplicity_int
           + \doublerulesep * ( \l__nicematrix_multiplicity_int - 1 ) ) / 2
      }
    \__nicematrix_qpoint:n { row - \int_eval:n { \l__nicematrix_local_end_int + 1 } }
    \dim_set_eq:NN \l__nicematrix_tmpc_dim \pgf@y
    \bool_lazy_all:nT
      {
        { \int_compare_p:nNn \l__nicematrix_multiplicity_int > 1 }
        { \cs_if_exist_p:N \CT@drsc@ }
        { ! \tl_if_blank_p:V \CT@drsc@ }
      }
      {
        \group_begin:
        \CT@drsc@
        \dim_add:Nn \l_tmpa_dim { 0.5 \arrayrulewidth }
        \dim_sub:Nn \l__nicematrix_tmpc_dim { 0.5 \arrayrulewidth }
        \dim_set:Nn \l__nicematrix_tmpd_dim
          {
            \l_tmpb_dim - ( \doublerulesep + \arrayrulewidth )
            * ( \l__nicematrix_multiplicity_int - 1 )
          }
        \pgfpathrectanglecorners
          { \pgfpoint \l_tmpb_dim \l_tmpa_dim }
          { \pgfpoint \l__nicematrix_tmpd_dim \l__nicematrix_tmpc_dim }
        \pgfusepath { fill }
        \group_end:
      }
    \pgfpathmoveto { \pgfpoint \l_tmpb_dim \l_tmpa_dim }
    \pgfpathlineto { \pgfpoint \l_tmpb_dim \l__nicematrix_tmpc_dim }
    \prg_replicate:nn { \l__nicematrix_multiplicity_int - 1 }
      {
        \dim_sub:Nn \l_tmpb_dim \arrayrulewidth
        \dim_sub:Nn \l_tmpb_dim \doublerulesep
        \pgfpathmoveto { \pgfpoint \l_tmpb_dim \l_tmpa_dim }
        \pgfpathlineto { \pgfpoint \l_tmpb_dim \l__nicematrix_tmpc_dim }
      }
    \CT@arc@
    \pgfsetlinewidth { 1.1 \arrayrulewidth }
    \pgfsetrectcap
    \pgfusepathqstroke
    \endpgfpicture
  }
\cs_new_protected:Npn \__nicematrix_vline_iv:
  {
    \pgfpicture
    \pgfrememberpicturepositiononpagetrue
    \pgf@relevantforpicturesizefalse
    \__nicematrix_qpoint:n { col - \int_use:N \l__nicematrix_position_int }
    \dim_set:Nn \l__nicematrix_x_initial_dim { \pgf@x - 0.5 \l__nicematrix_rule_width_dim }
    \dim_set_eq:NN \l__nicematrix_x_final_dim \l__nicematrix_x_initial_dim
    \__nicematrix_qpoint:n { row - \int_use:N \l__nicematrix_local_start_int }
    \dim_set_eq:NN \l__nicematrix_y_initial_dim \pgf@y
    \__nicematrix_qpoint:n { row - \int_eval:n { \l__nicematrix_local_end_int + 1 } }
    \dim_set_eq:NN \l__nicematrix_y_final_dim \pgf@y
    \CT@arc@
    \__nicematrix_draw_line:
    \endpgfpicture
  }
\cs_new_protected:Npn \__nicematrix_vline_v:
  {
    \begin {tikzpicture }
    \pgfrememberpicturepositiononpagetrue
    \pgf@relevantforpicturesizefalse
    \__nicematrix_qpoint:n { row - \int_use:N \l__nicematrix_local_start_int }
    \dim_set_eq:NN \l_tmpa_dim \pgf@y
    \__nicematrix_qpoint:n { col - \int_use:N \l__nicematrix_position_int }
    \dim_set:Nn \l_tmpb_dim { \pgf@x - 0.5 \l__nicematrix_rule_width_dim }
    \__nicematrix_qpoint:n { row - \int_eval:n { \l__nicematrix_local_end_int + 1 } }
    \dim_set_eq:NN \l__nicematrix_tmpc_dim \pgf@y
    \exp_args:NV \tikzset \l__nicematrix_tikz_rule_tl
    \use:x { \exp_not:N \draw [ \l__nicematrix_tikz_rule_tl ] }
      ( \l_tmpb_dim , \l_tmpa_dim ) --
      ( \l_tmpb_dim , \l__nicematrix_tmpc_dim ) ;
    \end { tikzpicture }
  }
\cs_new_protected:Npn \__nicematrix_draw_vlines:
  {
    \int_step_inline:nnn
      {
        \bool_if:nTF { ! \g__nicematrix_delims_bool && ! \l__nicematrix_except_borders_bool }
          1 2
      }
      {
        \bool_if:nTF { ! \g__nicematrix_delims_bool && ! \l__nicematrix_except_borders_bool }
          { \int_eval:n { \c@jCol + 1 } }
          \c@jCol
      }
      {
        \tl_if_eq:NnF \l__nicematrix_vlines_clist { all }
          { \clist_if_in:NnT \l__nicematrix_vlines_clist { ##1 } }
          { \__nicematrix_vline:n { position = ##1 , total-width = \arrayrulewidth } }
      }
  }
\cs_new_protected:Npn \__nicematrix_hline:n #1
  {
    \group_begin:
    \int_zero_new:N \l__nicematrix_end_int
    \int_set_eq:NN \l__nicematrix_end_int \c@jCol
    \keys_set_known:nnN { NiceMatrix / Rules } { #1 } \l__nicematrix_other_keys_tl
    \__nicematrix_hline_i:
    \group_end:
  }
\cs_new_protected:Npn \__nicematrix_hline_i:
  {
    \int_zero_new:N \l__nicematrix_local_start_int
    \int_zero_new:N \l__nicematrix_local_end_int
    \tl_set:Nx \l_tmpa_tl { \int_use:N \l__nicematrix_position_int }
    \int_step_variable:nnNn \l__nicematrix_start_int \l__nicematrix_end_int
      \l_tmpb_tl
      {
         \bool_gset_true:N \g_tmpa_bool
         \seq_map_inline:Nn \g__nicematrix_pos_of_blocks_seq
           { \__nicematrix_test_hline_in_block:nnnnn ##1 }
         \seq_map_inline:Nn \g__nicematrix_pos_of_xdots_seq
           { \__nicematrix_test_hline_in_block:nnnnn ##1 }
         \seq_map_inline:Nn \g__nicematrix_pos_of_stroken_blocks_seq
           { \__nicematrix_test_hline_in_stroken_block:nnnn ##1 }
         \clist_if_empty:NF \l__nicematrix_corners_clist \__nicematrix_test_in_corner_h:
         \bool_if:NTF \g_tmpa_bool
           {
             \int_compare:nNnT \l__nicematrix_local_start_int = 0
               { \int_set:Nn \l__nicematrix_local_start_int \l_tmpb_tl }
           }
           {
             \int_compare:nNnT \l__nicematrix_local_start_int > 0
               {
                 \int_set:Nn \l__nicematrix_local_end_int { \l_tmpb_tl - 1 }
                 \__nicematrix_hline_ii:
                 \int_zero:N \l__nicematrix_local_start_int
               }
           }
      }
    \int_compare:nNnT \l__nicematrix_local_start_int > 0
      {
        \int_set_eq:NN \l__nicematrix_local_end_int \l__nicematrix_end_int
        \__nicematrix_hline_ii:
      }
  }
\cs_new_protected:Npn \__nicematrix_test_in_corner_h:
   {
     \int_compare:nNnTF \l_tmpa_tl = { \int_eval:n { \c@iRow + 1 } }
       {
         \seq_if_in:NxT
           \l__nicematrix_corners_cells_seq
           { \int_eval:n { \l_tmpa_tl - 1 } - \l_tmpb_tl }
           { \bool_set_false:N \g_tmpa_bool }
       }
       {
         \seq_if_in:NxT
           \l__nicematrix_corners_cells_seq
           { \l_tmpa_tl - \l_tmpb_tl }
           {
             \int_compare:nNnTF \l_tmpa_tl = 1
               { \bool_set_false:N \g_tmpa_bool }
               {
                 \seq_if_in:NxT
                   \l__nicematrix_corners_cells_seq
                   { \int_eval:n { \l_tmpa_tl - 1 } - \l_tmpb_tl }
                   { \bool_set_false:N \g_tmpa_bool }
               }
           }
       }
   }
\cs_new_protected:Npn \__nicematrix_hline_ii:
  {
    \keys_set:nV { NiceMatrix / RulesBis } \l__nicematrix_other_keys_tl
    \bool_if:NTF \l__nicematrix_dotted_bool
      \__nicematrix_hline_iv:
      {
        \tl_if_empty:NTF \l__nicematrix_tikz_rule_tl
          \__nicematrix_hline_iii:
          \__nicematrix_hline_v:
      }
  }
\cs_new_protected:Npn \__nicematrix_hline_iii:
  {
    \pgfpicture
    \pgfrememberpicturepositiononpagetrue
    \pgf@relevantforpicturesizefalse
    \__nicematrix_qpoint:n { col - \int_use:N \l__nicematrix_local_start_int }
    \dim_set_eq:NN \l_tmpa_dim \pgf@x
    \__nicematrix_qpoint:n { row - \int_use:N \l__nicematrix_position_int }
    \dim_set:Nn \l_tmpb_dim
      {
        \pgf@y
        - 0.5 \l__nicematrix_rule_width_dim
        +
        ( \arrayrulewidth * \l__nicematrix_multiplicity_int
           + \doublerulesep * ( \l__nicematrix_multiplicity_int - 1 ) ) / 2
      }
    \__nicematrix_qpoint:n { col - \int_eval:n { \l__nicematrix_local_end_int + 1 } }
    \dim_set_eq:NN \l__nicematrix_tmpc_dim \pgf@x
    \bool_lazy_all:nT
      {
        { \int_compare_p:nNn \l__nicematrix_multiplicity_int > 1 }
        { \cs_if_exist_p:N \CT@drsc@ }
        { ! \tl_if_blank_p:V \CT@drsc@ }
      }
      {
        \group_begin:
        \CT@drsc@
        \dim_set:Nn \l__nicematrix_tmpd_dim
          {
            \l_tmpb_dim - ( \doublerulesep + \arrayrulewidth )
            * ( \l__nicematrix_multiplicity_int - 1 )
          }
        \pgfpathrectanglecorners
          { \pgfpoint \l_tmpa_dim \l_tmpb_dim }
          { \pgfpoint \l__nicematrix_tmpc_dim \l__nicematrix_tmpd_dim }
        \pgfusepathqfill
        \group_end:
      }
    \pgfpathmoveto { \pgfpoint \l_tmpa_dim \l_tmpb_dim }
    \pgfpathlineto { \pgfpoint \l__nicematrix_tmpc_dim \l_tmpb_dim }
    \prg_replicate:nn { \l__nicematrix_multiplicity_int - 1 }
      {
        \dim_sub:Nn \l_tmpb_dim \arrayrulewidth
        \dim_sub:Nn \l_tmpb_dim \doublerulesep
        \pgfpathmoveto { \pgfpoint \l_tmpa_dim \l_tmpb_dim }
        \pgfpathlineto { \pgfpoint \l__nicematrix_tmpc_dim \l_tmpb_dim }
      }
    \CT@arc@
    \pgfsetlinewidth { 1.1 \arrayrulewidth }
    \pgfsetrectcap
    \pgfusepathqstroke
    \endpgfpicture
  }
\cs_new_protected:Npn \__nicematrix_hline_iv:
  {
    \pgfpicture
    \pgfrememberpicturepositiononpagetrue
    \pgf@relevantforpicturesizefalse
    \__nicematrix_qpoint:n { row - \int_use:N \l__nicematrix_position_int }
    \dim_set:Nn \l__nicematrix_y_initial_dim { \pgf@y - 0.5 \l__nicematrix_rule_width_dim }
    \dim_set_eq:NN \l__nicematrix_y_final_dim \l__nicematrix_y_initial_dim
    \__nicematrix_qpoint:n { col - \int_use:N \l__nicematrix_local_start_int }
    \dim_set_eq:NN \l__nicematrix_x_initial_dim \pgf@x
    \int_compare:nNnT \l__nicematrix_local_start_int = 1
      {
        \dim_sub:Nn \l__nicematrix_x_initial_dim \l__nicematrix_left_margin_dim
        \bool_if:NF \g__nicematrix_delims_bool
          { \dim_sub:Nn \l__nicematrix_x_initial_dim \arraycolsep }
        \tl_if_eq:NnF \g__nicematrix_left_delim_tl (
          { \dim_add:Nn \l__nicematrix_x_initial_dim  { 0.5 \l__nicematrix_xdots_inter_dim } }
      }
    \__nicematrix_qpoint:n { col - \int_eval:n { \l__nicematrix_local_end_int + 1 } }
    \dim_set_eq:NN \l__nicematrix_x_final_dim \pgf@x
    \int_compare:nNnT \l__nicematrix_local_end_int = \c@jCol
      {
        \dim_add:Nn \l__nicematrix_x_final_dim \l__nicematrix_right_margin_dim
        \bool_if:NF \g__nicematrix_delims_bool
          { \dim_add:Nn \l__nicematrix_x_final_dim \arraycolsep }
        \tl_if_eq:NnF \g__nicematrix_right_delim_tl )
          { \dim_gsub:Nn \l__nicematrix_x_final_dim { 0.5 \l__nicematrix_xdots_inter_dim } }
      }
    \CT@arc@
    \__nicematrix_draw_line:
    \endpgfpicture
  }
\cs_new_protected:Npn \__nicematrix_hline_v:
  {
    \begin { tikzpicture }
    \pgfrememberpicturepositiononpagetrue
    \pgf@relevantforpicturesizefalse
    \__nicematrix_qpoint:n { col - \int_use:N \l__nicematrix_local_start_int }
    \dim_set_eq:NN \l_tmpa_dim \pgf@x
    \__nicematrix_qpoint:n { row - \int_use:N \l__nicematrix_position_int }
    \dim_set:Nn \l_tmpb_dim { \pgf@y - 0.5 \l__nicematrix_rule_width_dim }
    \__nicematrix_qpoint:n { col - \int_eval:n { \l__nicematrix_local_end_int + 1 } }
    \dim_set_eq:NN \l__nicematrix_tmpc_dim \pgf@x
    \exp_args:NV \tikzset \l__nicematrix_tikz_rule_tl
    \use:x { \exp_not:N \draw [ \l__nicematrix_tikz_rule_tl ] }
      ( \l_tmpa_dim , \l_tmpb_dim ) --
      ( \l__nicematrix_tmpc_dim , \l_tmpb_dim ) ;
    \end { tikzpicture }
  }
\cs_new_protected:Npn \__nicematrix_draw_hlines:
  {
    \int_step_inline:nnn
      {
        \bool_if:nTF { ! \g__nicematrix_delims_bool && ! \l__nicematrix_except_borders_bool }
          1 2
      }
      {
        \bool_if:nTF { ! \g__nicematrix_delims_bool && ! \l__nicematrix_except_borders_bool }
          { \int_eval:n { \c@iRow + 1 } }
          \c@iRow
      }
      {
        \tl_if_eq:NnF \l__nicematrix_hlines_clist { all }
          { \clist_if_in:NnT \l__nicematrix_hlines_clist { ##1 } }
          { \__nicematrix_hline:n { position = ##1 , total-width = \arrayrulewidth } }
      }
  }
\cs_set:Npn \__nicematrix_Hline: { \noalign \bgroup \__nicematrix_Hline_i:n { 1 } }
\cs_set:Npn \__nicematrix_Hline_i:n #1
  {
    \peek_remove_spaces:n
      {
       \peek_meaning:NTF \Hline
         { \__nicematrix_Hline_ii:nn { #1 + 1 } }
         { \__nicematrix_Hline_iii:n { #1 } }
      }
  }
\cs_set:Npn \__nicematrix_Hline_ii:nn #1 #2 { \__nicematrix_Hline_i:n { #1 } }
\cs_set:Npn \__nicematrix_Hline_iii:n #1
  {
    \peek_meaning:NTF [
      { \__nicematrix_Hline_iv:nw { #1 } }
      { \__nicematrix_Hline_iv:nw { #1 } [ ] }
  }
\cs_set:Npn \__nicematrix_Hline_iv:nw #1 [ #2 ]
  {
    \__nicematrix_compute_rule_width:n { multiplicity = #1 , #2 }
    \skip_vertical:n { \l__nicematrix_rule_width_dim }
    \tl_gput_right:Nx \g__nicematrix_pre_code_after_tl
      {
        \__nicematrix_hline:n
          {
            multiplicity = #1 ,
            position = \int_eval:n { \c@iRow + 1 } ,
            total-width = \dim_use:N \l__nicematrix_rule_width_dim ,
            #2
          }
      }
    \egroup
  }
\keys_define:nn { NiceMatrix / ColumnTypes }  { }
\cs_new_protected:Npn \__nicematrix_custom_line:n #1
  {
    \str_clear_new:N \l__nicematrix_command_str
    \str_clear_new:N \l__nicematrix_ccommand_str
    \str_clear_new:N \l__nicematrix_letter_str
    \tl_clear_new:N \l__nicematrix_other_keys_tl
    \keys_set_known:nnN { NiceMatrix / custom-line } { #1 } \l__nicematrix_other_keys_tl
    \bool_lazy_all:nTF
      {
        { \str_if_empty_p:N \l__nicematrix_letter_str }
        { \str_if_empty_p:N \l__nicematrix_command_str }
        { \str_if_empty_p:N \l__nicematrix_ccommand_str }
      }
      { \__nicematrix_error:n { No~letter~and~no~command } }
      { \exp_args:NV \__nicematrix_custom_line_i:n \l__nicematrix_other_keys_tl }
  }
\keys_define:nn { NiceMatrix / custom-line }
  {
    letter .str_set:N = \l__nicematrix_letter_str ,
    letter .value_required:n = true ,
    command .str_set:N = \l__nicematrix_command_str ,
    command .value_required:n = true ,
    ccommand .str_set:N = \l__nicematrix_ccommand_str ,
    ccommand .value_required:n = true ,
  }
\cs_new_protected:Npn \__nicematrix_custom_line_i:n #1
  {
    \bool_set_false:N \l__nicematrix_tikz_rule_bool
    \bool_set_false:N \l__nicematrix_dotted_rule_bool
    \bool_set_false:N \l__nicematrix_color_bool
    \keys_set:nn { NiceMatrix / custom-line-bis } { #1 }
    \bool_if:NT \l__nicematrix_tikz_rule_bool
      {
        \IfPackageLoadedTF { tikz }
          { }
          { \__nicematrix_error:n { tikz~in~custom-line~without~tikz }}
        \bool_if:NT \l__nicematrix_color_bool
          { \__nicematrix_error:n { color~in~custom-line~with~tikz } }
      }
    \bool_if:nT
      {
        \int_compare_p:nNn \l__nicematrix_multiplicity_int > 1
        && \l__nicematrix_dotted_rule_bool
      }
      { \__nicematrix_error:n { key~multiplicity~with~dotted } }
    \str_if_empty:NF \l__nicematrix_letter_str
      {
        \int_compare:nTF { \str_count:N \l__nicematrix_letter_str != 1 }
          { \__nicematrix_error:n { Several~letters } }
          {
            \exp_args:NnV \tl_if_in:NnTF
              \c__nicematrix_forbidden_letters_str \l__nicematrix_letter_str
              { \__nicematrix_error:n { Forbidden~letter } }
              {
                 \keys_define:nx { NiceMatrix / ColumnTypes }
                   {
                     \l__nicematrix_letter_str .code:n =
                       { \__nicematrix_v_custom_line:n { \exp_not:n { #1 }  } }
                   }
               }
           }
       }
    \str_if_empty:NF \l__nicematrix_command_str { \__nicematrix_h_custom_line:n { #1 } }
    \str_if_empty:NF \l__nicematrix_ccommand_str { \__nicematrix_c_custom_line:n { #1 } }
  }
\str_const:Nn \c__nicematrix_forbidden_letters_str { lcrpmbVX|()[]!@<> }
\keys_define:nn { NiceMatrix / custom-line-bis }
  {
    multiplicity .int_set:N = \l__nicematrix_multiplicity_int ,
    multiplicity .initial:n = 1 ,
    multiplicity .value_required:n = true ,
    color .code:n = \bool_set_true:N \l__nicematrix_color_bool ,
    color .value_required:n = true ,
    tikz .code:n = \bool_set_true:N \l__nicematrix_tikz_rule_bool ,
    tikz .value_required:n = true ,
    dotted .code:n = \bool_set_true:N \l__nicematrix_dotted_rule_bool ,
    dotted .value_forbidden:n = true ,
    total-width .code:n = { } ,
    total-width .value_required:n = true ,
    width .code:n = { } ,
    width .value_required:n = true ,
    sep-color .code:n = { } ,
    sep-color .value_required:n = true ,
    unknown .code:n = \__nicematrix_error:n { Unknown~key~for~custom-line }
  }
\bool_new:N \l__nicematrix_dotted_rule_bool
\bool_new:N \l__nicematrix_tikz_rule_bool
\bool_new:N \l__nicematrix_color_bool
\keys_define:nn { NiceMatrix / custom-line-width }
  {
    multiplicity .int_set:N = \l__nicematrix_multiplicity_int ,
    multiplicity .initial:n = 1 ,
    multiplicity .value_required:n = true ,
    tikz .code:n = \bool_set_true:N \l__nicematrix_tikz_rule_bool ,
    total-width .code:n = \dim_set:Nn \l__nicematrix_rule_width_dim { #1 }
                          \bool_set_true:N \l__nicematrix_total_width_bool ,
    total-width .value_required:n = true ,
    width .meta:n = { total-width = #1 } ,
    dotted .code:n = \bool_set_true:N \l__nicematrix_dotted_rule_bool ,
  }
\cs_new_protected:Npn \__nicematrix_h_custom_line:n #1
  {
    \cs_set:cpn { nicematrix - \l__nicematrix_command_str }
      {
        \noalign
          {
            \__nicematrix_compute_rule_width:n { #1 }
            \skip_vertical:n { \l__nicematrix_rule_width_dim }
            \tl_gput_right:Nx \g__nicematrix_pre_code_after_tl
              {
                \__nicematrix_hline:n
                  {
                    #1 ,
                    position = \int_eval:n { \c@iRow + 1 } ,
                    total-width = \dim_use:N \l__nicematrix_rule_width_dim
                  }
              }
          }
      }
    \seq_put_left:NV \l__nicematrix_custom_line_commands_seq \l__nicematrix_command_str
  }
\cs_new_protected:Npn \__nicematrix_c_custom_line:n #1
  {
    \exp_args:Nc \NewExpandableDocumentCommand
      { nicematrix - \l__nicematrix_ccommand_str }
      { O { } m }
      {
        \noalign
          {
            \__nicematrix_compute_rule_width:n { #1 , ##1 }
            \skip_vertical:n { \l__nicematrix_rule_width_dim }
            \clist_map_inline:nn
              { ##2 }
              { \__nicematrix_c_custom_line_i:nn { #1 , ##1 } { ####1 } }
          }
      }
    \seq_put_left:NV \l__nicematrix_custom_line_commands_seq \l__nicematrix_ccommand_str
  }
\cs_new_protected:Npn \__nicematrix_c_custom_line_i:nn #1 #2
  {
    \str_if_in:nnTF { #2 } { - }
      { \__nicematrix_cut_on_hyphen:w #2 \q_stop }
      { \__nicematrix_cut_on_hyphen:w #2 - #2 \q_stop }
    \tl_gput_right:Nx \g__nicematrix_pre_code_after_tl
      {
        \__nicematrix_hline:n
          {
            #1 ,
            start = \l_tmpa_tl ,
            end = \l_tmpb_tl ,
            position = \int_eval:n { \c@iRow + 1 } ,
            total-width = \dim_use:N \l__nicematrix_rule_width_dim
          }
      }
  }
\cs_new_protected:Npn \__nicematrix_compute_rule_width:n #1
  {
    \bool_set_false:N \l__nicematrix_tikz_rule_bool
    \bool_set_false:N \l__nicematrix_total_width_bool
    \bool_set_false:N \l__nicematrix_dotted_rule_bool
    \keys_set_known:nn { NiceMatrix / custom-line-width } { #1 }
    \bool_if:NF \l__nicematrix_total_width_bool
      {
        \bool_if:NTF \l__nicematrix_dotted_rule_bool
          { \dim_set:Nn \l__nicematrix_rule_width_dim { 2 \l__nicematrix_xdots_radius_dim } }
          {
            \bool_if:NF \l__nicematrix_tikz_rule_bool
              {
                \dim_set:Nn \l__nicematrix_rule_width_dim
                  {
                    \arrayrulewidth * \l__nicematrix_multiplicity_int
                    + \doublerulesep * ( \l__nicematrix_multiplicity_int - 1 )
                  }
              }
          }
      }
  }
\cs_new_protected:Npn \__nicematrix_v_custom_line:n #1
  {
    \__nicematrix_compute_rule_width:n { #1 }
    \tl_gput_right:Nx \g__nicematrix_preamble_tl
      { \exp_not:N ! { \skip_horizontal:n { \dim_use:N \l__nicematrix_rule_width_dim } } }
    \tl_gput_right:Nx \g__nicematrix_pre_code_after_tl
      {
        \__nicematrix_vline:n
          {
            #1 ,
            position = \int_eval:n { \c@jCol + 1 } ,
            total-width = \dim_use:N \l__nicematrix_rule_width_dim
          }
      }
  }
\__nicematrix_custom_line:n
  { letter = : , command = hdottedline , ccommand = cdottedline, dotted }
\cs_new_protected:Npn \__nicematrix_test_hline_in_block:nnnnn #1 #2 #3 #4 #5
  {
    \bool_lazy_all:nT
      {
        { \int_compare_p:nNn \l_tmpa_tl > { #1 } }
        { \int_compare_p:nNn \l_tmpa_tl < { #3 + 1 } }
        { \int_compare_p:nNn \l_tmpb_tl > { #2 - 1 } }
        { \int_compare_p:nNn \l_tmpb_tl < { #4 + 1 } }
      }
      { \bool_gset_false:N \g_tmpa_bool }
  }
\cs_new_protected:Npn \__nicematrix_test_vline_in_block:nnnnn #1 #2 #3 #4 #5
  {
    \bool_lazy_all:nT
      {
        { \int_compare_p:nNn \l_tmpa_tl > { #1 - 1 } }
        { \int_compare_p:nNn \l_tmpa_tl < { #3 + 1 } }
        { \int_compare_p:nNn \l_tmpb_tl > { #2 } }
        { \int_compare_p:nNn \l_tmpb_tl < { #4 + 1 } }
      }
      { \bool_gset_false:N \g_tmpa_bool }
  }
\cs_new_protected:Npn \__nicematrix_test_hline_in_stroken_block:nnnn #1 #2 #3 #4
  {
    \bool_lazy_all:nT
      {
        {
           ( \int_compare_p:nNn \l_tmpa_tl =  { #1 } )
           || ( \int_compare_p:nNn \l_tmpa_tl = { #3 + 1 } )
        }
        { \int_compare_p:nNn \l_tmpb_tl > { #2 - 1 } }
        { \int_compare_p:nNn \l_tmpb_tl < { #4 + 1 } }
      }
      { \bool_gset_false:N \g_tmpa_bool }
  }
\cs_new_protected:Npn \__nicematrix_test_vline_in_stroken_block:nnnn #1 #2 #3 #4
  {
    \bool_lazy_all:nT
      {
        { \int_compare_p:nNn \l_tmpa_tl > { #1 - 1 } }
        { \int_compare_p:nNn \l_tmpa_tl < { #3 + 1 } }
        {
          ( \int_compare_p:nNn \l_tmpb_tl = { #2 } )
          || ( \int_compare_p:nNn \l_tmpb_tl = { #4 + 1 } )
        }
      }
      { \bool_gset_false:N \g_tmpa_bool }
  }
\cs_new_protected:Npn \__nicematrix_compute_corners:
  {
    \seq_clear_new:N \l__nicematrix_corners_cells_seq
    \clist_map_inline:Nn \l__nicematrix_corners_clist
      {
        \str_case:nnF { ##1 }
          {
            { NW }
            { \__nicematrix_compute_a_corner:nnnnnn 1 1 1 1 \c@iRow \c@jCol }
            { NE }
            { \__nicematrix_compute_a_corner:nnnnnn 1 \c@jCol 1 { -1 } \c@iRow 1 }
            { SW }
            { \__nicematrix_compute_a_corner:nnnnnn \c@iRow 1 { -1 } 1 1 \c@jCol }
            { SE }
            { \__nicematrix_compute_a_corner:nnnnnn \c@iRow \c@jCol { -1 } { -1 } 1 1 }
          }
          { \__nicematrix_error:nn { bad~corner } { ##1 } }
      }
    \seq_if_empty:NF \l__nicematrix_corners_cells_seq
      {
        \tl_gput_right:Nx \g__nicematrix_aux_tl
          {
            \seq_set_from_clist:Nn \exp_not:N \l__nicematrix_corners_cells_seq
              { \seq_use:Nnnn \l__nicematrix_corners_cells_seq , , , }
          }
      }
  }
\cs_new_protected:Npn \__nicematrix_compute_a_corner:nnnnnn #1 #2 #3 #4 #5 #6
  {
    \bool_set_false:N \l_tmpa_bool
    \int_zero_new:N \l__nicematrix_last_empty_row_int
    \int_set:Nn \l__nicematrix_last_empty_row_int { #1 }
    \int_step_inline:nnnn { #1 } { #3 } { #5 }
      {
        \__nicematrix_test_if_cell_in_a_block:nn { ##1 } { \int_eval:n { #2 } }
        \bool_lazy_or:nnTF
          {
            \cs_if_exist_p:c
              { pgf @ sh @ ns @ \__nicematrix_env: - ##1 - \int_eval:n { #2 } }
          }
          \l_tmpb_bool
          { \bool_set_true:N \l_tmpa_bool }
          {
            \bool_if:NF \l_tmpa_bool
              { \int_set:Nn \l__nicematrix_last_empty_row_int { ##1 } }
          }
      }
    \bool_set_false:N \l_tmpa_bool
    \int_zero_new:N \l__nicematrix_last_empty_column_int
    \int_set:Nn \l__nicematrix_last_empty_column_int { #2 }
    \int_step_inline:nnnn { #2 } { #4 } { #6 }
      {
        \__nicematrix_test_if_cell_in_a_block:nn { \int_eval:n { #1 } } { ##1 }
        \bool_lazy_or:nnTF
          \l_tmpb_bool
          {
            \cs_if_exist_p:c
              { pgf @ sh @ ns @ \__nicematrix_env: - \int_eval:n { #1 } - ##1 }
          }
          { \bool_set_true:N \l_tmpa_bool }
          {
            \bool_if:NF \l_tmpa_bool
              { \int_set:Nn \l__nicematrix_last_empty_column_int { ##1 } }
          }
      }
    \int_step_inline:nnnn { #1 } { #3 } \l__nicematrix_last_empty_row_int
      {
        \bool_set_false:N \l_tmpa_bool
        \int_step_inline:nnnn { #2 } { #4 } \l__nicematrix_last_empty_column_int
          {
            \__nicematrix_test_if_cell_in_a_block:nn { ##1 } { ####1 }
            \bool_lazy_or:nnTF
              \l_tmpb_bool
              {
                \cs_if_exist_p:c
                  { pgf @ sh @ ns @ \__nicematrix_env: - ##1 - ####1 }
              }
              { \bool_set_true:N \l_tmpa_bool }
              {
                \bool_if:NF \l_tmpa_bool
                  {
                    \int_set:Nn \l__nicematrix_last_empty_column_int { ####1 }
                    \seq_put_right:Nn
                      \l__nicematrix_corners_cells_seq
                      { ##1 - ####1 }
                  }
              }
          }
      }
  }
\cs_new_protected:Npn \__nicematrix_test_if_cell_in_a_block:nn #1 #2
  {
    \int_set:Nn \l_tmpa_int { #1 }
    \int_set:Nn \l_tmpb_int { #2 }
    \bool_set_false:N \l_tmpb_bool
    \seq_map_inline:Nn \g__nicematrix_pos_of_blocks_seq
      { \__nicematrix_test_if_cell_in_block:nnnnnnn \l_tmpa_int \l_tmpb_int ##1 }
  }
\cs_new_protected:Npn \__nicematrix_test_if_cell_in_block:nnnnnnn #1 #2 #3 #4 #5 #6 #7
  {
    \int_compare:nNnT { #3 } < { \int_eval:n { #1 + 1 } }
      {
        \int_compare:nNnT { #1 } < { \int_eval:n { #5 + 1 } }
          {
            \int_compare:nNnT { #4 } < { \int_eval:n { #2 + 1 } }
              {
                \int_compare:nNnT { #2 } < { \int_eval:n { #6 + 1 } }
                  { \bool_set_true:N \l_tmpb_bool }
              }
          }
      }
  }
\bool_new:N \l__nicematrix_block_auto_columns_width_bool
\keys_define:nn { NiceMatrix / NiceMatrixBlock }
  {
    auto-columns-width .code:n =
      {
        \bool_set_true:N \l__nicematrix_block_auto_columns_width_bool
        \dim_gzero_new:N \g__nicematrix_max_cell_width_dim
        \bool_set_true:N \l__nicematrix_auto_columns_width_bool
      }
  }
\NewDocumentEnvironment { NiceMatrixBlock } { ! O { } }
  {
    \int_gincr:N \g__nicematrix_NiceMatrixBlock_int
    \dim_zero:N \l__nicematrix_columns_width_dim
    \keys_set:nn { NiceMatrix / NiceMatrixBlock } { #1 }
    \bool_if:NT \l__nicematrix_block_auto_columns_width_bool
      {
        \cs_if_exist:cT { __nicematrix_max_cell_width_ \int_use:N \g__nicematrix_NiceMatrixBlock_int }
          {
            \exp_args:NNc \dim_set:Nn \l__nicematrix_columns_width_dim
              { __nicematrix_max_cell_width _ \int_use:N \g__nicematrix_NiceMatrixBlock_int }
          }
      }
  }
  {
    \bool_if:NT \l__nicematrix_block_auto_columns_width_bool
      {
        \iow_shipout:Nn \@mainaux \ExplSyntaxOn
        \iow_shipout:Nx \@mainaux
          {
            \cs_gset:cpn
              { __nicematrix _ max _ cell _ width _ \int_use:N \g__nicematrix_NiceMatrixBlock_int }
              { \dim_eval:n { \g__nicematrix_max_cell_width_dim + \arrayrulewidth } }
          }
        \iow_shipout:Nn \@mainaux \ExplSyntaxOff
      }
    \ignorespacesafterend
  }
\cs_generate_variant:Nn \dim_min:nn { v n }
\cs_generate_variant:Nn \dim_max:nn { v n }
\cs_new_protected:Npn \__nicematrix_create_extra_nodes:
  {
    \bool_if:nTF \l__nicematrix_medium_nodes_bool
      {
        \bool_if:NTF \l__nicematrix_large_nodes_bool
          \__nicematrix_create_medium_and_large_nodes:
          \__nicematrix_create_medium_nodes:
      }
      { \bool_if:NT \l__nicematrix_large_nodes_bool \__nicematrix_create_large_nodes: }
  }
\cs_new_protected:Npn \__nicematrix_computations_for_medium_nodes:
  {
    \int_step_variable:nnNn \l__nicematrix_first_row_int \g__nicematrix_row_total_int \__nicematrix_i:
      {
        \dim_zero_new:c { l__nicematrix_row_\__nicematrix_i: _min_dim }
        \dim_set_eq:cN { l__nicematrix_row_\__nicematrix_i: _min_dim } \c_max_dim
        \dim_zero_new:c { l__nicematrix_row_\__nicematrix_i: _max_dim }
        \dim_set:cn { l__nicematrix_row_\__nicematrix_i: _max_dim } { - \c_max_dim }
      }
    \int_step_variable:nnNn \l__nicematrix_first_col_int \g__nicematrix_col_total_int \__nicematrix_j:
      {
        \dim_zero_new:c { l__nicematrix_column_\__nicematrix_j: _min_dim }
        \dim_set_eq:cN { l__nicematrix_column_\__nicematrix_j: _min_dim } \c_max_dim
        \dim_zero_new:c { l__nicematrix_column_\__nicematrix_j: _max_dim }
        \dim_set:cn { l__nicematrix_column_\__nicematrix_j: _max_dim } { - \c_max_dim }
      }
    \int_step_variable:nnNn \l__nicematrix_first_row_int \g__nicematrix_row_total_int \__nicematrix_i:
      {
        \int_step_variable:nnNn
          \l__nicematrix_first_col_int \g__nicematrix_col_total_int \__nicematrix_j:
          {
            \cs_if_exist:cT
              { pgf @ sh @ ns @ \__nicematrix_env: - \__nicematrix_i: - \__nicematrix_j: }
              {
                \pgfpointanchor { \__nicematrix_env: - \__nicematrix_i: - \__nicematrix_j: } { south~west }
                \dim_set:cn { l__nicematrix_row_\__nicematrix_i: _min_dim}
                  { \dim_min:vn { l__nicematrix_row _ \__nicematrix_i: _min_dim } \pgf@y }
                \seq_if_in:NxF \g__nicematrix_multicolumn_cells_seq { \__nicematrix_i: - \__nicematrix_j: }
                  {
                    \dim_set:cn { l__nicematrix_column _ \__nicematrix_j: _min_dim}
                      { \dim_min:vn { l__nicematrix_column _ \__nicematrix_j: _min_dim } \pgf@x }
                  }
                \pgfpointanchor { \__nicematrix_env: - \__nicematrix_i: - \__nicematrix_j: } { north~east }
                \dim_set:cn { l__nicematrix_row _ \__nicematrix_i: _ max_dim }
                  { \dim_max:vn { l__nicematrix_row _ \__nicematrix_i: _ max_dim } \pgf@y }
                \seq_if_in:NxF \g__nicematrix_multicolumn_cells_seq { \__nicematrix_i: - \__nicematrix_j: }
                  {
                    \dim_set:cn { l__nicematrix_column _ \__nicematrix_j: _ max_dim }
                      { \dim_max:vn { l__nicematrix_column _ \__nicematrix_j: _max_dim } \pgf@x }
                  }
              }
          }
      }
    \int_step_variable:nnNn \l__nicematrix_first_row_int \g__nicematrix_row_total_int \__nicematrix_i:
      {
        \dim_compare:nNnT
          { \dim_use:c { l__nicematrix_row _ \__nicematrix_i: _ min _ dim } } = \c_max_dim
          {
            \__nicematrix_qpoint:n { row - \__nicematrix_i: - base }
            \dim_set:cn { l__nicematrix_row _ \__nicematrix_i: _ max _ dim } \pgf@y
            \dim_set:cn { l__nicematrix_row _ \__nicematrix_i: _ min _ dim } \pgf@y
          }
      }
    \int_step_variable:nnNn \l__nicematrix_first_col_int \g__nicematrix_col_total_int \__nicematrix_j:
      {
        \dim_compare:nNnT
          { \dim_use:c { l__nicematrix_column _ \__nicematrix_j: _ min _ dim } } = \c_max_dim
          {
            \__nicematrix_qpoint:n { col - \__nicematrix_j: }
            \dim_set:cn { l__nicematrix_column _ \__nicematrix_j: _ max _ dim } \pgf@y
            \dim_set:cn { l__nicematrix_column _ \__nicematrix_j: _ min _ dim } \pgf@y
          }
      }
  }
\cs_new_protected:Npn \__nicematrix_create_medium_nodes:
  {
    \pgfpicture
      \pgfrememberpicturepositiononpagetrue
      \pgf@relevantforpicturesizefalse
      \__nicematrix_computations_for_medium_nodes:
      \tl_set:Nn \l__nicematrix_suffix_tl { -medium }
      \__nicematrix_create_nodes:
      \endpgfpicture
  }
\cs_new_protected:Npn \__nicematrix_create_large_nodes:
  {
    \pgfpicture
      \pgfrememberpicturepositiononpagetrue
      \pgf@relevantforpicturesizefalse
      \__nicematrix_computations_for_medium_nodes:
      \__nicematrix_computations_for_large_nodes:
      \tl_set:Nn \l__nicematrix_suffix_tl { - large }
      \__nicematrix_create_nodes:
    \endpgfpicture
  }
\cs_new_protected:Npn \__nicematrix_create_medium_and_large_nodes:
  {
    \pgfpicture
      \pgfrememberpicturepositiononpagetrue
      \pgf@relevantforpicturesizefalse
      \__nicematrix_computations_for_medium_nodes:
      \tl_set:Nn \l__nicematrix_suffix_tl { - medium }
      \__nicematrix_create_nodes:
      \__nicematrix_computations_for_large_nodes:
      \tl_set:Nn \l__nicematrix_suffix_tl { - large }
      \__nicematrix_create_nodes:
    \endpgfpicture
  }
\cs_new_protected:Npn \__nicematrix_computations_for_large_nodes:
  {
    \int_set:Nn \l__nicematrix_first_row_int 1
    \int_set:Nn \l__nicematrix_first_col_int 1
    \int_step_variable:nNn { \c@iRow - 1 } \__nicematrix_i:
      {
        \dim_set:cn { l__nicematrix_row _ \__nicematrix_i: _ min _ dim }
          {
            (
              \dim_use:c { l__nicematrix_row _ \__nicematrix_i: _ min _ dim } +
              \dim_use:c { l__nicematrix_row _ \int_eval:n { \__nicematrix_i: + 1 }  _ max _ dim }
            )
            / 2
          }
        \dim_set_eq:cc { l__nicematrix_row _ \int_eval:n { \__nicematrix_i: + 1 } _ max _ dim }
          { l__nicematrix_row_\__nicematrix_i: _min_dim }
      }
    \int_step_variable:nNn { \c@jCol - 1 } \__nicematrix_j:
      {
        \dim_set:cn { l__nicematrix_column _ \__nicematrix_j: _ max _ dim }
          {
            (
              \dim_use:c { l__nicematrix_column _ \__nicematrix_j: _ max _ dim } +
              \dim_use:c
                { l__nicematrix_column _ \int_eval:n { \__nicematrix_j: + 1 } _ min _ dim }
            )
            / 2
          }
        \dim_set_eq:cc { l__nicematrix_column _ \int_eval:n { \__nicematrix_j: + 1 } _ min _ dim }
          { l__nicematrix_column _ \__nicematrix_j: _ max _ dim }
      }
    \dim_sub:cn
      { l__nicematrix_column _ 1 _ min _ dim }
      \l__nicematrix_left_margin_dim
    \dim_add:cn
      { l__nicematrix_column _ \int_use:N \c@jCol _ max _ dim }
      \l__nicematrix_right_margin_dim
  }
\cs_new_protected:Npn \__nicematrix_create_nodes:
  {
    \int_step_variable:nnNn \l__nicematrix_first_row_int \g__nicematrix_row_total_int \__nicematrix_i:
      {
        \int_step_variable:nnNn \l__nicematrix_first_col_int \g__nicematrix_col_total_int \__nicematrix_j:
          {
            \__nicematrix_pgf_rect_node:nnnnn
              { \__nicematrix_env: - \__nicematrix_i: - \__nicematrix_j: \l__nicematrix_suffix_tl }
              { \dim_use:c { l__nicematrix_column_ \__nicematrix_j: _min_dim } }
              { \dim_use:c { l__nicematrix_row_ \__nicematrix_i: _min_dim } }
              { \dim_use:c { l__nicematrix_column_ \__nicematrix_j: _max_dim } }
              { \dim_use:c { l__nicematrix_row_ \__nicematrix_i: _max_dim } }
            \str_if_empty:NF \l__nicematrix_name_str
              {
                \pgfnodealias
                  { \l__nicematrix_name_str - \__nicematrix_i: - \__nicematrix_j: \l__nicematrix_suffix_tl }
                  { \__nicematrix_env: - \__nicematrix_i: - \__nicematrix_j: \l__nicematrix_suffix_tl }
              }
          }
      }
    \cs_if_exist_use:NF
      \seq_map_pairwise_function:NNN
      \seq_mapthread_function:NNN
      \g__nicematrix_multicolumn_cells_seq
      \g__nicematrix_multicolumn_sizes_seq
      \__nicematrix_node_for_multicolumn:nn
  }
\cs_new_protected:Npn \__nicematrix_extract_coords_values: #1 - #2 \q_stop
  {
    \cs_set_nopar:Npn \__nicematrix_i: { #1 }
    \cs_set_nopar:Npn \__nicematrix_j: { #2 }
  }
\cs_new_protected:Npn \__nicematrix_node_for_multicolumn:nn #1 #2
  {
    \__nicematrix_extract_coords_values: #1 \q_stop
    \__nicematrix_pgf_rect_node:nnnnn
      { \__nicematrix_env: - \__nicematrix_i: - \__nicematrix_j: \l__nicematrix_suffix_tl }
      { \dim_use:c { l__nicematrix_column _ \__nicematrix_j: _ min _ dim } }
      { \dim_use:c { l__nicematrix_row _ \__nicematrix_i: _ min _ dim } }
      { \dim_use:c { l__nicematrix_column _ \int_eval:n { \__nicematrix_j: +#2-1 } _ max _ dim } }
      { \dim_use:c { l__nicematrix_row _ \__nicematrix_i: _ max _ dim } }
    \str_if_empty:NF \l__nicematrix_name_str
      {
        \pgfnodealias
          { \l__nicematrix_name_str - \__nicematrix_i: - \__nicematrix_j: \l__nicematrix_suffix_tl }
          { \int_use:N \g__nicematrix_env_int - \__nicematrix_i: - \__nicematrix_j: \l__nicematrix_suffix_tl}
      }
  }
\keys_define:nn { NiceMatrix / Block / FirstPass }
  {
    l .code:n = \str_set:Nn \l__nicematrix_hpos_block_str l ,
    l .value_forbidden:n = true ,
    r .code:n = \str_set:Nn \l__nicematrix_hpos_block_str r ,
    r .value_forbidden:n = true ,
    c .code:n = \str_set:Nn \l__nicematrix_hpos_block_str c ,
    c .value_forbidden:n = true ,
    L .code:n = \str_set:Nn \l__nicematrix_hpos_block_str l ,
    L .value_forbidden:n = true ,
    R .code:n = \str_set:Nn \l__nicematrix_hpos_block_str r ,
    R .value_forbidden:n = true ,
    C .code:n = \str_set:Nn \l__nicematrix_hpos_block_str c ,
    C .value_forbidden:n = true ,
    t .code:n = \str_set:Nn \l__nicematrix_vpos_of_block_str t ,
    t .value_forbidden:n = true ,
    T .code:n = \str_set:Nn \l__nicematrix_vpos_of_block_str T ,
    T .value_forbidden:n = true ,
    b .code:n = \str_set:Nn \l__nicematrix_vpos_of_block_str b ,
    b .value_forbidden:n = true ,
    B .code:n = \str_set:Nn \l__nicematrix_vpos_of_block_str B ,
    B .value_forbidden:n = true ,
    color .code:n =
      \__nicematrix_color:n { #1 }
      \tl_set_rescan:Nnn
        \l__nicematrix_draw_tl
        { \char_set_catcode_other:N ! }
        { #1 } ,
    color .value_required:n = true ,
    respect-arraystretch .bool_set:N = \l__nicematrix_respect_arraystretch_bool ,
    respect-arraystretch .default:n = true
  }
\cs_new_protected:Npn \__nicematrix_Block: { \__nicematrix_collect_options:n { \__nicematrix_Block_i: } }
\NewExpandableDocumentCommand \__nicematrix_Block_i: { m m D < > { } +m }
  {
    \peek_remove_spaces:n
      {
        \tl_if_blank:nTF { #2 }
          { \__nicematrix_Block_i 1-1 \q_stop }
          {
            \int_compare:nNnTF { \char_value_catcode:n { 45 } } = { 13 }
            \__nicematrix_Block_i_czech \__nicematrix_Block_i
            #2 \q_stop
          }
        { #1 } { #3 } { #4 }
      }
  }
\cs_new:Npn \__nicematrix_Block_i #1-#2 \q_stop { \__nicematrix_Block_ii:nnnnn { #1 } { #2 } }
{
  \char_set_catcode_active:N -
  \cs_new:Npn \__nicematrix_Block_i_czech #1-#2 \q_stop { \__nicematrix_Block_ii:nnnnn { #1 } { #2 } }
}
\cs_new_protected:Npn \__nicematrix_Block_ii:nnnnn #1 #2 #3 #4 #5
  {
    \bool_lazy_or:nnTF
      { \tl_if_blank_p:n { #1 } }
      { \str_if_eq_p:nn { #1 } { * } }
      { \int_set:Nn \l_tmpa_int { 100 } }
      { \int_set:Nn \l_tmpa_int { #1 } }
    \bool_lazy_or:nnTF
      { \tl_if_blank_p:n { #2 } }
      { \str_if_eq_p:nn { #2 } { * } }
      { \int_set:Nn \l_tmpb_int { 100 } }
      { \int_set:Nn \l_tmpb_int { #2 } }
    \int_compare:nNnTF \l_tmpb_int = 1
      {
        \str_if_empty:NTF \l__nicematrix_hpos_cell_str
          { \str_set:Nn \l__nicematrix_hpos_block_str c }
          { \str_set_eq:NN \l__nicematrix_hpos_block_str \l__nicematrix_hpos_cell_str }
      }
      { \str_set:Nn \l__nicematrix_hpos_block_str c }
    \keys_set_known:nn { NiceMatrix / Block / FirstPass } { #3 }
    \tl_set:Nx \l_tmpa_tl
      {
        { \int_use:N \c@iRow }
        { \int_use:N \c@jCol }
        { \int_eval:n { \c@iRow + \l_tmpa_int - 1 } }
        { \int_eval:n { \c@jCol + \l_tmpb_int - 1 } }
      }
    \bool_if:nTF
      {
        (
          \int_compare_p:nNn { \l_tmpa_int } = 1
             ||
          \int_compare_p:nNn { \l_tmpb_int } = 1
        )
        && ! \tl_if_empty_p:n { #5 }
        && ! \l__nicematrix_X_column_bool
      }
      { \exp_args:Nxx \__nicematrix_Block_iv:nnnnn }
      { \exp_args:Nxx \__nicematrix_Block_v:nnnnn }
    { \l_tmpa_int } { \l_tmpb_int } { #3 } { #4 } { #5 }
  }
\cs_new_protected:Npn \__nicematrix_Block_iv:nnnnn #1 #2 #3 #4 #5
  {
    \int_gincr:N \g__nicematrix_block_box_int
    \cs_set_protected_nopar:Npn \diagbox ##1 ##2
      {
        \tl_gput_right:Nx \g__nicematrix_pre_code_after_tl
          {
            \__nicematrix_actually_diagbox:nnnnnn
              { \int_use:N \c@iRow }
              { \int_use:N \c@jCol }
              { \int_eval:n { \c@iRow + #1 - 1 } }
              { \int_eval:n { \c@jCol + #2 - 1 } }
              { \exp_not:n { ##1 } } { \exp_not:n { ##2 } }
          }
      }
    \box_gclear_new:c
      { g__nicematrix_ block _ box _ \int_use:N \g__nicematrix_block_box_int _ box }
    \hbox_gset:cn
      { g__nicematrix_ block _ box _ \int_use:N \g__nicematrix_block_box_int _ box }
      {
        \tl_if_empty:NTF \l__nicematrix_color_tl
          { \int_compare:nNnT { #2 } = 1 \set@color }
          { \__nicematrix_color:V \l__nicematrix_color_tl }
        \int_compare:nNnT { #1 } = 1
          {
            \int_compare:nNnTF \c@iRow = 0
              \l__nicematrix_code_for_first_row_tl
              {
                \int_compare:nNnT \c@iRow = \l__nicematrix_last_row_int
                  \l__nicematrix_code_for_last_row_tl
              }
            \g__nicematrix_row_style_tl
          }
        \bool_if:NF \l__nicematrix_respect_arraystretch_bool
          { \cs_set:Npn \arraystretch { 1 } }
        \dim_zero:N \extrarowheight
        #4
        \__nicematrix_adjust_hpos_rotate:
        \bool_if:NTF \l__nicematrix_tabular_bool
          {
            \bool_lazy_all:nTF
              {
                { \int_compare_p:nNn { #2 } = 1 }
                { \dim_compare_p:n { \l__nicematrix_col_width_dim >= \c_zero_dim } }
                { ! \g__nicematrix_rotate_bool }
              }
              {
                \use:x
                  {
                    \exp_not:N \begin { minipage }%
                      [ \str_lowercase:V { \l__nicematrix_vpos_of_block_str } ]
                      { \l__nicematrix_col_width_dim }
                     \str_case:Vn \l__nicematrix_hpos_block_str
                       { c \centering r \raggedleft l \raggedright }
                  }
                  #5
                \end { minipage }
              }
              {
                \use:x
                  {
                    \exp_not:N \begin { tabular }%
                      [ \str_lowercase:V { \l__nicematrix_vpos_of_block_str } ]
                      { @ { } \l__nicematrix_hpos_block_str @ { } }
                  }
                  #5
                \end { tabular }
              }
          }
          {
            \c_math_toggle_token
            \use:x
              {
                \exp_not:N \begin { array }%
                  [ \str_lowercase:V { \l__nicematrix_vpos_of_block_str } ]
                  { @ { } \l__nicematrix_hpos_block_str @ { } }
              }
              #5
            \end { array }
            \c_math_toggle_token
          }
      }
    \bool_if:NT \g__nicematrix_rotate_bool \__nicematrix_rotate_box_of_block:
    \int_compare:nNnT { #2 } = 1
      {
        \dim_gset:Nn \g__nicematrix_blocks_wd_dim
          {
            \dim_max:nn
              \g__nicematrix_blocks_wd_dim
              {
                \box_wd:c
                  { g__nicematrix_ block _ box _ \int_use:N \g__nicematrix_block_box_int _ box }
              }
          }
      }
    \int_compare:nNnT { #1 } = 1
      {
        \dim_gset:Nn \g__nicematrix_blocks_ht_dim
          {
            \dim_max:nn
              \g__nicematrix_blocks_ht_dim
              {
                \box_ht:c
                  { g__nicematrix_ block _ box _ \int_use:N \g__nicematrix_block_box_int _ box }
              }
          }
        \dim_gset:Nn \g__nicematrix_blocks_dp_dim
          {
            \dim_max:nn
              \g__nicematrix_blocks_dp_dim
              {
                \box_dp:c
                  { g__nicematrix_ block _ box _ \int_use:N \g__nicematrix_block_box_int _ box }
              }
          }
      }
    \seq_gput_right:Nx \g__nicematrix_blocks_seq
      {
        \l_tmpa_tl
        {
          \exp_not:n { #3 } ,
          \l__nicematrix_hpos_block_str ,
          \bool_if:NT \g__nicematrix_rotate_bool
            {
              \bool_if:NTF \g__nicematrix_rotate_c_bool
                { v-center }
                { \int_compare:nNnT \c@iRow = \l__nicematrix_last_row_int T }
            }

        }
        {
          \box_use_drop:c
            { g__nicematrix_ block _ box _ \int_use:N \g__nicematrix_block_box_int _ box }
        }
      }
    \bool_set_false:N \g__nicematrix_rotate_c_bool
  }
\cs_new:Npn \__nicematrix_adjust_hpos_rotate:
  {
    \bool_if:NT \g__nicematrix_rotate_bool
      {
        \str_set:Nx \l__nicematrix_hpos_block_str
          {
            \bool_if:NTF \g__nicematrix_rotate_c_bool
              { c }
              {
                \str_case:VnF \l__nicematrix_vpos_of_block_str
                  { b l B l t r T r }
                  { \int_compare:nNnTF \c@iRow = \l__nicematrix_last_row_int r l }
              }
          }
      }
  }
\cs_new_protected:Npn \__nicematrix_rotate_box_of_block:
  {
    \box_grotate:cn
      { g__nicematrix_ block _ box _ \int_use:N \g__nicematrix_block_box_int _ box }
      { 90 }
    \int_compare:nNnT \c@iRow = \l__nicematrix_last_row_int
      {
        \vbox_gset_top:cn
          { g__nicematrix_ block _ box _ \int_use:N \g__nicematrix_block_box_int _ box }
          {
            \skip_vertical:n { 0.8 ex }
            \box_use:c
              { g__nicematrix_ block _ box _ \int_use:N \g__nicematrix_block_box_int _ box }
          }
      }
    \bool_if:NT \g__nicematrix_rotate_c_bool
      {
        \hbox_gset:cn
          { g__nicematrix_ block _ box _ \int_use:N \g__nicematrix_block_box_int _ box }
          {
            \c_math_toggle_token
            \vcenter
              {
                \box_use:c
                { g__nicematrix_ block _ box _ \int_use:N \g__nicematrix_block_box_int _ box }
              }
            \c_math_toggle_token
          }
      }
  }
\cs_new_protected:Npn \__nicematrix_Block_v:nnnnn #1 #2 #3 #4 #5
  {
    \seq_gput_right:Nx \g__nicematrix_blocks_seq
      {
        \l_tmpa_tl
        { \exp_not:n { #3 } }
        {
          \bool_if:NTF \l__nicematrix_tabular_bool
            {
              \group_begin:
              \bool_if:NF \l__nicematrix_respect_arraystretch_bool
                { \cs_set:Npn \exp_not:N \arraystretch { 1 } }
              \exp_not:n
                {
                  \dim_zero:N \extrarowheight
                  #4
                   % \__nicematrix_adjust_hpos_rotate:
                   \use:x
                     {
                       \exp_not:N \begin { tabular } [ \l__nicematrix_vpos_of_block_str ]
                       { @ { } \l__nicematrix_hpos_block_str @ { } }
                     }
                     #5
                   \end { tabular }
                }
              \group_end:
            }
            {
              \group_begin:
              \bool_if:NF \l__nicematrix_respect_arraystretch_bool
                { \cs_set:Npn \exp_not:N \arraystretch { 1 } }
              \exp_not:n
                {
                  \dim_zero:N \extrarowheight
                  #4
                  % \__nicematrix_adjust_hpos_rotate:
                  \c_math_toggle_token    % :n c
                  \use:x
                    {
                      \exp_not:N \begin { array } [ \l__nicematrix_vpos_of_block_str ]
                      { @ { } \l__nicematrix_hpos_block_str @ { } }
                    }
                    #5
                  \end { array }
                  \c_math_toggle_token
                }
              \group_end:
            }
        }
      }
  }
\keys_define:nn { NiceMatrix / Block / SecondPass }
  {
    tikz .code:n =
      \IfPackageLoadedTF { tikz }
        { \seq_put_right:Nn \l__nicematrix_tikz_seq { { #1 } } }
        { \__nicematrix_error:n { tikz~key~without~tikz } } ,
    tikz .value_required:n = true ,
    fill .code:n =
      \tl_set_rescan:Nnn
        \l__nicematrix_fill_tl
        { \char_set_catcode_other:N ! }
        { #1 } ,
    fill .value_required:n = true ,
    opacity .tl_set:N = \l__nicematrix_opacity_tl ,
    opacity .value_required:n = true ,
    draw .code:n =
      \tl_set_rescan:Nnn
        \l__nicematrix_draw_tl
        { \char_set_catcode_other:N ! }
        { #1 } ,
    draw .default:n = default ,
    rounded-corners .dim_set:N = \l__nicematrix_rounded_corners_dim ,
    rounded-corners .default:n = 4 pt ,
    color .code:n =
      \__nicematrix_color:n { #1 }
      \tl_set_rescan:Nnn
        \l__nicematrix_draw_tl
        { \char_set_catcode_other:N ! }
        { #1 } ,
    borders .clist_set:N = \l__nicematrix_borders_clist ,
    borders .value_required:n = true ,
    hvlines .meta:n = { vlines , hlines } ,
    vlines .bool_set:N = \l__nicematrix_vlines_block_bool,
    vlines .default:n = true ,
    hlines .bool_set:N = \l__nicematrix_hlines_block_bool,
    hlines .default:n = true ,
    line-width .dim_set:N = \l__nicematrix_line_width_dim ,
    line-width .value_required:n = true ,
    l .code:n = \str_set:Nn \l__nicematrix_hpos_block_str l ,
    r .code:n = \str_set:Nn \l__nicematrix_hpos_block_str r ,
    c .code:n = \str_set:Nn \l__nicematrix_hpos_block_str c ,
    L .code:n = \str_set:Nn \l__nicematrix_hpos_block_str l
                \bool_set_true:N \l__nicematrix_hpos_of_block_cap_bool ,
    R .code:n = \str_set:Nn \l__nicematrix_hpos_block_str r
                \bool_set_true:N \l__nicematrix_hpos_of_block_cap_bool ,
    C .code:n = \str_set:Nn \l__nicematrix_hpos_block_str c
                \bool_set_true:N \l__nicematrix_hpos_of_block_cap_bool ,
    t .code:n = \str_set:Nn \l__nicematrix_vpos_of_block_str t ,
    T .code:n = \str_set:Nn \l__nicematrix_vpos_of_block_str T ,
    b .code:n = \str_set:Nn \l__nicematrix_vpos_of_block_str b ,
    B .code:n = \str_set:Nn \l__nicematrix_vpos_of_block_str B ,
    v-center .code:n = \str_set:Nn \l__nicematrix_vpos_of_block_str { c } ,
    v-center .value_forbidden:n = true ,
    name .tl_set:N = \l__nicematrix_block_name_str ,
    name .value_required:n = true ,
    name .initial:n = ,
    respect-arraystretch .bool_set:N = \l__nicematrix_respect_arraystretch_bool ,
    transparent .bool_set:N = \l__nicematrix_transparent_bool ,
    transparent .default:n = true ,
    transparent .initial:n = false ,
    unknown .code:n = \__nicematrix_error:n { Unknown~key~for~Block }
  }
\cs_new_protected:Npn \__nicematrix_draw_blocks:
  {
    \cs_set_eq:NN \ialign \__nicematrix_old_ialign:
    \seq_map_inline:Nn \g__nicematrix_blocks_seq { \__nicematrix_Block_iv:nnnnnn ##1 }
  }
\cs_new_protected:Npn \__nicematrix_Block_iv:nnnnnn #1 #2 #3 #4 #5 #6
  {
    \int_zero_new:N \l__nicematrix_last_row_int
    \int_zero_new:N \l__nicematrix_last_col_int
    \int_compare:nNnTF { #3 } > { 99 }
      { \int_set_eq:NN \l__nicematrix_last_row_int \c@iRow }
      { \int_set:Nn \l__nicematrix_last_row_int { #3 } }
    \int_compare:nNnTF { #4 } > { 99 }
      { \int_set_eq:NN \l__nicematrix_last_col_int \c@jCol }
      { \int_set:Nn \l__nicematrix_last_col_int { #4 } }
    \int_compare:nNnTF \l__nicematrix_last_col_int > \g__nicematrix_col_total_int
      {
        \int_compare:nTF
          { \l__nicematrix_last_col_int <= \g__nicematrix_static_num_of_col_int }
          {
            \msg_error:nnnn { nicematrix } { Block~too~large~2 } { #1 } { #2 }
            \__nicematrix_msg_redirect_name:nn { Block~too~large~2 } { none }
            \__nicematrix_msg_redirect_name:nn { columns~not~used } { none }
          }
          { \msg_error:nnnn { nicematrix } { Block~too~large~1 } { #1 } { #2 } }
      }
      {
        \int_compare:nNnTF \l__nicematrix_last_row_int > \g__nicematrix_row_total_int
          { \msg_error:nnnn { nicematrix } { Block~too~large~1 } { #1 } { #2 } }
          { \__nicematrix_Block_v:nnnnnn { #1 } { #2 } { #3 } { #4 } { #5 } { #6 } }
      }
  }
\cs_new_protected:Npn \__nicematrix_Block_v:nnnnnn #1 #2 #3 #4 #5 #6
  {
    \group_begin:
    \int_compare:nNnT { #1 } = { #3 }
      { \str_set:Nn \l__nicematrix_vpos_of_block_str { t } }
    \keys_set:nn { NiceMatrix / Block / SecondPass } { #5 }
    \bool_if:NT \l__nicematrix_vlines_block_bool
      {
        \tl_gput_right:Nx \g_nicematrix_code_after_tl
          {
            \__nicematrix_vlines_block:nnn
              { \exp_not:n { #5 } }
              { #1 - #2 }
              { \int_use:N \l__nicematrix_last_row_int - \int_use:N \l__nicematrix_last_col_int }
          }
      }
    \bool_if:NT \l__nicematrix_hlines_block_bool
      {
        \tl_gput_right:Nx \g_nicematrix_code_after_tl
          {
            \__nicematrix_hlines_block:nnn
              { \exp_not:n { #5 } }
              { #1 - #2 }
              { \int_use:N \l__nicematrix_last_row_int - \int_use:N \l__nicematrix_last_col_int }
          }
      }
    \bool_if:nF
      {
        \l__nicematrix_transparent_bool
       || ( \l__nicematrix_vlines_block_bool && \l__nicematrix_hlines_block_bool )
      }
      {
        \seq_gput_left:Nx \g__nicematrix_pos_of_blocks_seq
          { { #1 } { #2 } { #3 } { #4 } { \l__nicematrix_block_name_str } }
      }
    \bool_lazy_and:nnT
      { ! (\tl_if_empty_p:N \l__nicematrix_draw_tl) }
      { \l__nicematrix_hlines_block_bool || \l__nicematrix_vlines_block_bool }
      { \__nicematrix_error:n { hlines~with~color } }
    \tl_if_empty:NF \l__nicematrix_draw_tl
      {
        \tl_gput_right:Nx \g_nicematrix_code_after_tl
          {
            \__nicematrix_stroke_block:nnn
              { \exp_not:n { #5 } }
              { #1 - #2 }
              { \int_use:N \l__nicematrix_last_row_int - \int_use:N \l__nicematrix_last_col_int }
          }
        \seq_gput_right:Nn \g__nicematrix_pos_of_stroken_blocks_seq
          { { #1 } { #2 } { #3 } { #4 } }
      }
    \clist_if_empty:NF \l__nicematrix_borders_clist
      {
        \tl_gput_right:Nx \g_nicematrix_code_after_tl
          {
            \__nicematrix_stroke_borders_block:nnn
              { \exp_not:n { #5 } }
              { #1 - #2 }
              { \int_use:N \l__nicematrix_last_row_int - \int_use:N \l__nicematrix_last_col_int }
          }
      }
    \tl_if_empty:NF \l__nicematrix_fill_tl
      {
        \tl_if_empty:NF \l__nicematrix_opacity_tl
          {
            \tl_if_head_eq_meaning:nNTF \l__nicematrix_fill_tl [
              {
                \tl_set:Nx \l__nicematrix_fill_tl
                  {
                    [ opacity = \l__nicematrix_opacity_tl ,
                    \tl_tail:V \l__nicematrix_fill_tl
                  }
              }
              {
                \tl_set:Nx \l__nicematrix_fill_tl
                  { [ opacity = \l__nicematrix_opacity_tl ] { \l__nicematrix_fill_tl } }
              }
          }
        \tl_gput_right:Nx \g__nicematrix_pre_code_before_tl
          {
            \exp_not:N \roundedrectanglecolor
              \exp_args:NV \tl_if_head_eq_meaning:nNTF \l__nicematrix_fill_tl [
                { \l__nicematrix_fill_tl }
                { { \l__nicematrix_fill_tl } }
              { #1 - #2 }
              { \int_use:N \l__nicematrix_last_row_int - \int_use:N \l__nicematrix_last_col_int }
              { \dim_use:N \l__nicematrix_rounded_corners_dim }
          }
      }
    \seq_if_empty:NF \l__nicematrix_tikz_seq
      {
        \tl_gput_right:Nx \g_nicematrix_code_before_tl
          {
            \__nicematrix_block_tikz:nnnnn
              { #1 }
              { #2 }
              { \int_use:N \l__nicematrix_last_row_int }
              { \int_use:N \l__nicematrix_last_col_int }
              { \seq_use:Nn \l__nicematrix_tikz_seq { , } }
          }
      }
    \cs_set_protected_nopar:Npn \diagbox ##1 ##2
      {
        \tl_gput_right:Nx \g__nicematrix_pre_code_after_tl
          {
            \__nicematrix_actually_diagbox:nnnnnn
              { #1 }
              { #2 }
              { \int_use:N \l__nicematrix_last_row_int }
              { \int_use:N \l__nicematrix_last_col_int }
              { \exp_not:n { ##1 } } { \exp_not:n { ##2 } }
          }
      }
    \hbox_set:Nn \l__nicematrix_cell_box { \set@color #6 }
    \bool_if:NT \g__nicematrix_rotate_bool \__nicematrix_rotate_cell_box:
    \pgfpicture
      \pgfrememberpicturepositiononpagetrue
      \pgf@relevantforpicturesizefalse
      \__nicematrix_qpoint:n { row - #1 }
      \dim_set_eq:NN \l_tmpa_dim \pgf@y
      \__nicematrix_qpoint:n { col - #2 }
      \dim_set_eq:NN \l_tmpb_dim \pgf@x
      \__nicematrix_qpoint:n { row - \int_eval:n { \l__nicematrix_last_row_int + 1 } }
      \dim_set_eq:NN \l__nicematrix_tmpc_dim \pgf@y
      \__nicematrix_qpoint:n { col - \int_eval:n { \l__nicematrix_last_col_int + 1 } }
      \dim_set_eq:NN \l__nicematrix_tmpd_dim \pgf@x
      \__nicematrix_pgf_rect_node:nnnnn
        { \__nicematrix_env: - #1 - #2 - block }
        \l_tmpb_dim \l_tmpa_dim \l__nicematrix_tmpd_dim \l__nicematrix_tmpc_dim
      \str_if_empty:NF \l__nicematrix_block_name_str
        {
          \pgfnodealias
            { \__nicematrix_env: - \l__nicematrix_block_name_str }
            { \__nicematrix_env: - #1 - #2 - block }
          \str_if_empty:NF \l__nicematrix_name_str
            {
              \pgfnodealias
                { \l__nicematrix_name_str - \l__nicematrix_block_name_str }
                { \__nicematrix_env: - #1 - #2 - block }
            }
        }
      \bool_if:NF \l__nicematrix_hpos_of_block_cap_bool
        {
          \dim_set_eq:NN \l_tmpb_dim \c_max_dim
          \int_step_inline:nnn \l__nicematrix_first_row_int \g__nicematrix_row_total_int
            {
              \cs_if_exist:cT
                { pgf @ sh @ ns @ \__nicematrix_env: - ##1 - #2 }
                {
                  \seq_if_in:NnF \g__nicematrix_multicolumn_cells_seq { ##1 - #2 }
                    {
                      \pgfpointanchor { \__nicematrix_env: - ##1 - #2 } { west }
                      \dim_set:Nn \l_tmpb_dim { \dim_min:nn \l_tmpb_dim \pgf@x }
                    }
                }
            }
          \dim_compare:nNnT \l_tmpb_dim = \c_max_dim
            {
              \__nicematrix_qpoint:n { col - #2 }
              \dim_set_eq:NN \l_tmpb_dim \pgf@x
            }
          \dim_set:Nn \l__nicematrix_tmpd_dim { - \c_max_dim }
          \int_step_inline:nnn \l__nicematrix_first_row_int \g__nicematrix_row_total_int
            {
              \cs_if_exist:cT
                { pgf @ sh @ ns @ \__nicematrix_env: - ##1 - \int_use:N \l__nicematrix_last_col_int }
                {
                  \seq_if_in:NnF \g__nicematrix_multicolumn_cells_seq { ##1 - #2 }
                    {
                      \pgfpointanchor
                        { \__nicematrix_env: - ##1 - \int_use:N \l__nicematrix_last_col_int }
                        { east }
                      \dim_set:Nn \l__nicematrix_tmpd_dim { \dim_max:nn \l__nicematrix_tmpd_dim \pgf@x }
                    }
                }
            }
          \dim_compare:nNnT \l__nicematrix_tmpd_dim = { - \c_max_dim }
            {
              \__nicematrix_qpoint:n { col - \int_eval:n { \l__nicematrix_last_col_int + 1 } }
              \dim_set_eq:NN \l__nicematrix_tmpd_dim \pgf@x
            }
          \__nicematrix_pgf_rect_node:nnnnn
            { \__nicematrix_env: - #1 - #2 - block - short }
            \l_tmpb_dim \l_tmpa_dim \l__nicematrix_tmpd_dim \l__nicematrix_tmpc_dim
        }
    \bool_if:NT \l__nicematrix_medium_nodes_bool
      {
        \__nicematrix_pgf_rect_node:nnn
          { \__nicematrix_env: - #1 - #2 - block - medium }
          { \pgfpointanchor { \__nicematrix_env: - #1 - #2 - medium } { north~west } }
          {
            \pgfpointanchor
              { \__nicematrix_env:
                - \int_use:N \l__nicematrix_last_row_int
                - \int_use:N \l__nicematrix_last_col_int - medium
              }
              { south~east }
          }
      }
    \bool_lazy_any:nTF
      {
        { \str_if_eq_p:Vn \l__nicematrix_vpos_of_block_str { c } }
        { \str_if_eq_p:Vn \l__nicematrix_vpos_of_block_str { T } }
        { \str_if_eq_p:Vn \l__nicematrix_vpos_of_block_str { B } }
      }
      {
        \int_compare:nNnT { #2 } = 0 { \str_set:Nn \l__nicematrix_hpos_block_str r }
        \bool_if:nT \g__nicematrix_last_col_found_bool
          {
            \int_compare:nNnT { #2 } = \g__nicematrix_col_total_int
              { \str_set:Nn \l__nicematrix_hpos_block_str l }
          }
        \tl_set:Nx \l_tmpa_tl
          {
            \str_case:Vn \l__nicematrix_vpos_of_block_str
              {
                c {
                    \str_case:Vn \l__nicematrix_hpos_block_str
                      {
                        c { center }
                        l { west }
                        r { east }
                      }

                  }
                T {
                    \str_case:Vn \l__nicematrix_hpos_block_str
                      {
                        c { north }
                        l { north~west }
                        r { north~east }
                      }

                  }
                B {
                    \str_case:Vn \l__nicematrix_hpos_block_str
                      {
                        c { south}
                        l { south~west }
                        r { south~east }
                      }

                  }
              }
          }
        \pgftransformshift
          {
            \pgfpointanchor
              {
                \__nicematrix_env: - #1 - #2 - block
                \bool_if:NF \l__nicematrix_hpos_of_block_cap_bool { - short }
              }
              { \l_tmpa_tl }
          }
        \pgfset
          {
            inner~xsep = \c_zero_dim ,
            inner~ysep = \l__nicematrix_block_ysep_dim
          }
        \pgfnode
          { rectangle }
          { \l_tmpa_tl }
          { \box_use_drop:N \l__nicematrix_cell_box } { } { }
      }
      {
        \pgfextracty \l_tmpa_dim
          {
            \__nicematrix_qpoint:n
              {
                row - \str_if_eq:VnTF \l__nicematrix_vpos_of_block_str { b } { #3 } { #1 }
                - base
              }
          }
        \dim_sub:Nn \l_tmpa_dim { 0.5 \arrayrulewidth } % added 2023-02-21
        \pgfpointanchor
          {
            \__nicematrix_env: - #1 - #2 - block
            \bool_if:NF \l__nicematrix_hpos_of_block_cap_bool { - short }
          }
          {
            \str_case:Vn \l__nicematrix_hpos_block_str
              {
                c { center }
                l { west }
                r { east }
              }
          }
        \pgftransformshift { \pgfpoint \pgf@x \l_tmpa_dim }
        \pgfset { inner~sep = \c_zero_dim }
        \pgfnode
          { rectangle }
          {
             \str_case:Vn \l__nicematrix_hpos_block_str
              {
                c { base }
                l { base~west }
                r { base~east }
              }
          }
          { \box_use_drop:N \l__nicematrix_cell_box } { } { }
      }
    \endpgfpicture
    \group_end:
  }
\cs_new_protected:Npn \__nicematrix_stroke_block:nnn #1 #2 #3
  {
    \group_begin:
    \tl_clear:N \l__nicematrix_draw_tl
    \dim_set_eq:NN \l__nicematrix_line_width_dim \arrayrulewidth
    \keys_set_known:nn { NiceMatrix / BlockStroke } { #1 }
    \pgfpicture
    \pgfrememberpicturepositiononpagetrue
    \pgf@relevantforpicturesizefalse
    \tl_if_empty:NF \l__nicematrix_draw_tl
      {
        \str_if_eq:VnTF \l__nicematrix_draw_tl { default }
          { \CT@arc@ }
          { \__nicematrix_color:V \l__nicematrix_draw_tl }
      }
    \pgfsetcornersarced
      {
        \pgfpoint
          { \l__nicematrix_rounded_corners_dim }
          { \l__nicematrix_rounded_corners_dim }
      }
    \__nicematrix_cut_on_hyphen:w #2 \q_stop
    \bool_lazy_and:nnT
      { \int_compare_p:n { \l_tmpa_tl <= \c@iRow } }
      { \int_compare_p:n { \l_tmpb_tl <= \c@jCol } }
      {
        \__nicematrix_qpoint:n { row - \l_tmpa_tl }
        \dim_set_eq:NN \l_tmpb_dim \pgf@y
        \__nicematrix_qpoint:n { col - \l_tmpb_tl }
        \dim_set_eq:NN \l__nicematrix_tmpc_dim \pgf@x
        \__nicematrix_cut_on_hyphen:w #3 \q_stop
        \int_compare:nNnT \l_tmpa_tl > \c@iRow
          { \tl_set:Nx \l_tmpa_tl { \int_use:N \c@iRow } }
        \int_compare:nNnT \l_tmpb_tl > \c@jCol
          { \tl_set:Nx \l_tmpb_tl { \int_use:N \c@jCol } }
        \__nicematrix_qpoint:n { row - \int_eval:n { \l_tmpa_tl + 1 } }
        \dim_set_eq:NN \l_tmpa_dim \pgf@y
        \__nicematrix_qpoint:n { col - \int_eval:n { \l_tmpb_tl + 1 } }
        \dim_set_eq:NN \l__nicematrix_tmpd_dim \pgf@x
        \pgfsetlinewidth { 1.1 \l__nicematrix_line_width_dim }
        \pgfpathrectanglecorners
          { \pgfpoint \l__nicematrix_tmpc_dim \l_tmpb_dim }
          { \pgfpoint \l__nicematrix_tmpd_dim \l_tmpa_dim }
        \dim_compare:nNnTF \l__nicematrix_rounded_corners_dim = \c_zero_dim
          { \pgfusepathqstroke }
          { \pgfusepath { stroke } }
      }
    \endpgfpicture
    \group_end:
  }
\keys_define:nn { NiceMatrix / BlockStroke }
  {
    color .tl_set:N = \l__nicematrix_draw_tl ,
    draw .code:n =
      \exp_args:Nx \tl_if_empty:nF { #1 } { \tl_set:Nn \l__nicematrix_draw_tl { #1 } } ,
    draw .default:n = default ,
    line-width .dim_set:N = \l__nicematrix_line_width_dim ,
    rounded-corners .dim_set:N = \l__nicematrix_rounded_corners_dim ,
    rounded-corners .default:n = 4 pt
  }
\cs_new_protected:Npn \__nicematrix_vlines_block:nnn #1 #2 #3
  {
    \dim_set_eq:NN \l__nicematrix_line_width_dim \arrayrulewidth
    \keys_set_known:nn { NiceMatrix / BlockBorders } { #1 }
    \__nicematrix_cut_on_hyphen:w #2 \q_stop
    \tl_set_eq:NN \l__nicematrix_tmpc_tl \l_tmpa_tl
    \tl_set_eq:NN \l__nicematrix_tmpd_tl \l_tmpb_tl
    \__nicematrix_cut_on_hyphen:w #3 \q_stop
    \tl_set:Nx \l_tmpa_tl { \int_eval:n { \l_tmpa_tl + 1 } }
    \tl_set:Nx \l_tmpb_tl { \int_eval:n { \l_tmpb_tl + 1 } }
    \int_step_inline:nnn \l__nicematrix_tmpd_tl \l_tmpb_tl
      {
        \use:x
          {
            \__nicematrix_vline:n
              {
                position = ##1 ,
                start = \l__nicematrix_tmpc_tl ,
                end = \int_eval:n { \l_tmpa_tl - 1 } ,
                total-width = \dim_use:N \l__nicematrix_line_width_dim % added 2022-08-06
              }
          }
      }
  }
\cs_new_protected:Npn \__nicematrix_hlines_block:nnn #1 #2 #3
  {
    \dim_set_eq:NN \l__nicematrix_line_width_dim \arrayrulewidth
    \keys_set_known:nn { NiceMatrix / BlockBorders } { #1 }
    \__nicematrix_cut_on_hyphen:w #2 \q_stop
    \tl_set_eq:NN \l__nicematrix_tmpc_tl \l_tmpa_tl
    \tl_set_eq:NN \l__nicematrix_tmpd_tl \l_tmpb_tl
    \__nicematrix_cut_on_hyphen:w #3 \q_stop
    \tl_set:Nx \l_tmpa_tl { \int_eval:n { \l_tmpa_tl + 1 } }
    \tl_set:Nx \l_tmpb_tl { \int_eval:n { \l_tmpb_tl + 1 } }
    \int_step_inline:nnn \l__nicematrix_tmpc_tl \l_tmpa_tl
      {
        \use:x
          {
            \__nicematrix_hline:n
              {
                position = ##1 ,
                start = \l__nicematrix_tmpd_tl ,
                end = \int_eval:n { \l_tmpb_tl - 1 } ,
                total-width = \dim_use:N \l__nicematrix_line_width_dim
              }
          }
      }
  }
\cs_new_protected:Npn \__nicematrix_stroke_borders_block:nnn #1 #2 #3
  {
    \dim_set_eq:NN \l__nicematrix_line_width_dim \arrayrulewidth
    \keys_set_known:nn { NiceMatrix / BlockBorders } { #1 }
    \dim_compare:nNnTF \l__nicematrix_rounded_corners_dim > \c_zero_dim
      { \__nicematrix_error:n { borders~forbidden } }
      {
        \tl_clear_new:N \l__nicematrix_borders_tikz_tl
        \keys_set:nV
          { NiceMatrix / OnlyForTikzInBorders }
          \l__nicematrix_borders_clist
        \__nicematrix_cut_on_hyphen:w #2 \q_stop
        \tl_set_eq:NN \l__nicematrix_tmpc_tl \l_tmpa_tl
        \tl_set_eq:NN \l__nicematrix_tmpd_tl \l_tmpb_tl
        \__nicematrix_cut_on_hyphen:w #3 \q_stop
        \tl_set:Nx \l_tmpa_tl { \int_eval:n { \l_tmpa_tl + 1 } }
        \tl_set:Nx \l_tmpb_tl { \int_eval:n { \l_tmpb_tl + 1 } }
        \__nicematrix_stroke_borders_block_i:
      }
  }
\hook_gput_code:nnn { begindocument } { . }
  {
    \cs_new_protected:Npx \__nicematrix_stroke_borders_block_i:
      {
        \c__nicematrix_pgfortikzpicture_tl
        \__nicematrix_stroke_borders_block_ii:
        \c__nicematrix_endpgfortikzpicture_tl
      }
  }
\cs_new_protected:Npn \__nicematrix_stroke_borders_block_ii:
  {
    \pgfrememberpicturepositiononpagetrue
    \pgf@relevantforpicturesizefalse
    \CT@arc@
    \pgfsetlinewidth { 1.1 \l__nicematrix_line_width_dim }
    \clist_if_in:NnT \l__nicematrix_borders_clist { right }
      { \__nicematrix_stroke_vertical:n \l_tmpb_tl }
    \clist_if_in:NnT \l__nicematrix_borders_clist { left }
      { \__nicematrix_stroke_vertical:n \l__nicematrix_tmpd_tl }
    \clist_if_in:NnT \l__nicematrix_borders_clist { bottom }
      { \__nicematrix_stroke_horizontal:n \l_tmpa_tl }
    \clist_if_in:NnT \l__nicematrix_borders_clist { top }
      { \__nicematrix_stroke_horizontal:n \l__nicematrix_tmpc_tl }
  }
\keys_define:nn { NiceMatrix / OnlyForTikzInBorders }
  {
    tikz .code:n =
      \cs_if_exist:NTF \tikzpicture
        { \tl_set:Nn \l__nicematrix_borders_tikz_tl { #1 } }
        { \__nicematrix_error:n { tikz~in~borders~without~tikz } } ,
    tikz .value_required:n = true ,
    top .code:n = ,
    bottom .code:n = ,
    left .code:n = ,
    right .code:n = ,
    unknown .code:n = \__nicematrix_error:n { bad~border }
  }
\cs_new_protected:Npn \__nicematrix_stroke_vertical:n #1
  {
    \__nicematrix_qpoint:n \l__nicematrix_tmpc_tl
    \dim_set:Nn \l_tmpb_dim { \pgf@y + 0.5 \l__nicematrix_line_width_dim }
    \__nicematrix_qpoint:n \l_tmpa_tl
    \dim_set:Nn \l__nicematrix_tmpc_dim { \pgf@y + 0.5 \l__nicematrix_line_width_dim }
    \__nicematrix_qpoint:n { #1 }
    \tl_if_empty:NTF \l__nicematrix_borders_tikz_tl
      {
        \pgfpathmoveto { \pgfpoint \pgf@x \l_tmpb_dim }
        \pgfpathlineto { \pgfpoint \pgf@x \l__nicematrix_tmpc_dim }
        \pgfusepathqstroke
      }
      {
        \use:x { \exp_not:N \draw [ \l__nicematrix_borders_tikz_tl ] }
          ( \pgf@x , \l_tmpb_dim ) -- ( \pgf@x , \l__nicematrix_tmpc_dim ) ;
      }
  }
\cs_new_protected:Npn \__nicematrix_stroke_horizontal:n #1
  {
    \__nicematrix_qpoint:n \l__nicematrix_tmpd_tl
    \clist_if_in:NnTF \l__nicematrix_borders_clist { left }
      { \dim_set:Nn \l_tmpa_dim { \pgf@x - 0.5 \l__nicematrix_line_width_dim } }
      { \dim_set:Nn \l_tmpa_dim { \pgf@x + 0.5 \l__nicematrix_line_width_dim } }
    \__nicematrix_qpoint:n \l_tmpb_tl
    \dim_set:Nn \l_tmpb_dim { \pgf@x + 0.5 \l__nicematrix_line_width_dim }
    \__nicematrix_qpoint:n { #1 }
    \tl_if_empty:NTF \l__nicematrix_borders_tikz_tl
      {
        \pgfpathmoveto { \pgfpoint \l_tmpa_dim \pgf@y }
        \pgfpathlineto { \pgfpoint \l_tmpb_dim \pgf@y }
        \pgfusepathqstroke
      }
      {
        \use:x { \exp_not:N \draw [ \l__nicematrix_borders_tikz_tl ] }
          ( \l_tmpa_dim , \pgf@y ) -- ( \l_tmpb_dim , \pgf@y ) ;
      }
  }
\keys_define:nn { NiceMatrix / BlockBorders }
  {
    borders .clist_set:N = \l__nicematrix_borders_clist ,
    rounded-corners .dim_set:N = \l__nicematrix_rounded_corners_dim ,
    rounded-corners .default:n = 4 pt ,
    line-width .dim_set:N = \l__nicematrix_line_width_dim ,
  }
\cs_new_protected:Npn \__nicematrix_block_tikz:nnnnn #1 #2 #3 #4 #5
  {
    \begin { tikzpicture }
    \__nicematrix_clip_with_rounded_corners:
    \clist_map_inline:nn { #5 }
      {
        \path [ ##1 ]
              ( #1 -| #2 )
              rectangle
              ( \int_eval:n { #3 + 1 } -| \int_eval:n { #4 + 1 } ) ;
      }
    \end { tikzpicture }
  }
\cs_set_protected:Npn \__nicematrix_renew_matrix:
  {
    \RenewDocumentEnvironment { pmatrix } { }
      { \pNiceMatrix }
      { \endpNiceMatrix }
    \RenewDocumentEnvironment { vmatrix } { }
      { \vNiceMatrix }
      { \endvNiceMatrix }
    \RenewDocumentEnvironment { Vmatrix } { }
      { \VNiceMatrix }
      { \endVNiceMatrix }
    \RenewDocumentEnvironment { bmatrix } { }
      { \bNiceMatrix }
      { \endbNiceMatrix }
    \RenewDocumentEnvironment { Bmatrix } { }
      { \BNiceMatrix }
      { \endBNiceMatrix }
  }
\keys_define:nn { NiceMatrix / Auto }
  {
    columns-type .code:n = \__nicematrix_set_preamble:Nn \l__nicematrix_columns_type_tl { #1 } ,
    columns-type .value_required:n = true ,
    l .meta:n = { columns-type = l } ,
    r .meta:n = { columns-type = r } ,
    c .meta:n = { columns-type = c } ,
    delimiters / color .tl_set:N = \l__nicematrix_delimiters_color_tl ,
    delimiters / color .value_required:n = true ,
    delimiters / max-width .bool_set:N = \l__nicematrix_delimiters_max_width_bool ,
    delimiters / max-width .default:n = true ,
    delimiters .code:n = \keys_set:nn { NiceMatrix / delimiters } { #1 } ,
    delimiters .value_required:n = true ,
    rounded-corners .dim_set:N = \l__nicematrix_tab_rounded_corners_dim ,
    rounded-corners .default:n = 4 pt
  }
\NewDocumentCommand \AutoNiceMatrixWithDelims
  { m m O { } > { \SplitArgument { 1 } { - } } m O { } m ! O { } }
  { \__nicematrix_auto_nice_matrix:nnnnnn { #1 } { #2 } #4 { #6 } { #3 , #5 , #7  } }
\cs_new_protected:Npn \__nicematrix_auto_nice_matrix:nnnnnn #1 #2 #3 #4 #5 #6
  {
    \group_begin:
    \keys_set_known:nnN { NiceMatrix / Auto } { #6 } \l_tmpa_tl
    \bool_set_false:N \l__nicematrix_preamble_bool
    \use:x
      {
        \exp_not:N \begin { NiceArrayWithDelims } { #1 } { #2 }
          { * { #4 } { \exp_not:V \l__nicematrix_columns_type_tl } }
          [ \exp_not:V \l_tmpa_tl ]
      }
    \int_compare:nNnT \l__nicematrix_first_row_int = 0
      {
        \int_compare:nNnT \l__nicematrix_first_col_int = 0 { & }
        \prg_replicate:nn { #4 - 1 } { & }
        \int_compare:nNnT \l__nicematrix_last_col_int > { -1 } { & } \\
      }
    \prg_replicate:nn { #3 }
      {
        \int_compare:nNnT \l__nicematrix_first_col_int = 0 { & }
        \prg_replicate:nn { #4 - 1 } { { } #5 & } #5
        \int_compare:nNnT \l__nicematrix_last_col_int > { -1 } { & } \\
      }
    \int_compare:nNnT \l__nicematrix_last_row_int > { -2 }
      {
        \int_compare:nNnT \l__nicematrix_first_col_int = 0 { & }
        \prg_replicate:nn { #4 - 1 } { & }
        \int_compare:nNnT \l__nicematrix_last_col_int > { -1 } { & } \\
      }
    \end { NiceArrayWithDelims }
    \group_end:
  }
\cs_set_protected:Npn \__nicematrix_define_com:nnn #1 #2 #3
  {
    \cs_set_protected:cpn { #1 AutoNiceMatrix }
      {
        \bool_gset_true:N \g__nicematrix_delims_bool
        \str_gset:Nx \g__nicematrix_name_env_str { #1 AutoNiceMatrix }
        \AutoNiceMatrixWithDelims { #2 } { #3 }
      }
  }
\__nicematrix_define_com:nnn p ( )
\__nicematrix_define_com:nnn b [ ]
\__nicematrix_define_com:nnn v | |
\__nicematrix_define_com:nnn V \| \|
\__nicematrix_define_com:nnn B \{ \}
\NewDocumentCommand \AutoNiceMatrix { O { } m O { } m ! O { } }
  {
    \group_begin:
    \bool_gset_false:N \g__nicematrix_delims_bool
    \AutoNiceMatrixWithDelims . . { #2 } { #4 } [ #1 , #3 , #5 ]
    \group_end:
  }
\cs_set_eq:NN \__nicematrix_old_dotfill \dotfill
\cs_new_protected:Npn \__nicematrix_dotfill:
  {
    \__nicematrix_old_dotfill
    \tl_gput_right:Nn \g__nicematrix_cell_after_hook_tl \__nicematrix_dotfill_i:
  }
\cs_new_protected:Npn \__nicematrix_dotfill_i:
  { \dim_compare:nNnT { \box_wd:N \l__nicematrix_cell_box } = \c_zero_dim  \__nicematrix_old_dotfill }
\cs_new_protected:Npn \__nicematrix_diagbox:nn #1 #2
  {
    \tl_gput_right:Nx \g__nicematrix_pre_code_after_tl
      {
        \__nicematrix_actually_diagbox:nnnnnn
          { \int_use:N \c@iRow }
          { \int_use:N \c@jCol }
          { \int_use:N \c@iRow }
          { \int_use:N \c@jCol }
          { \exp_not:n { #1 } }
          { \exp_not:n { #2 } }
      }
    \seq_gput_right:Nx \g__nicematrix_pos_of_blocks_seq
      {
        { \int_use:N \c@iRow }
        { \int_use:N \c@jCol }
        { \int_use:N \c@iRow }
        { \int_use:N \c@jCol }
        { }
      }
  }
\cs_new_protected:Npn \__nicematrix_actually_diagbox:nnnnnn #1 #2 #3 #4 #5 #6
  {
    \pgfpicture
    \pgf@relevantforpicturesizefalse
    \pgfrememberpicturepositiononpagetrue
    \__nicematrix_qpoint:n { row - #1 }
    \dim_set_eq:NN \l_tmpa_dim \pgf@y
    \__nicematrix_qpoint:n { col - #2 }
    \dim_set_eq:NN \l_tmpb_dim \pgf@x
    \pgfpathmoveto { \pgfpoint \l_tmpb_dim \l_tmpa_dim }
    \__nicematrix_qpoint:n { row - \int_eval:n { #3 + 1 } }
    \dim_set_eq:NN \l__nicematrix_tmpc_dim \pgf@y
    \__nicematrix_qpoint:n { col - \int_eval:n { #4 + 1 } }
    \dim_set_eq:NN \l__nicematrix_tmpd_dim \pgf@x
    \pgfpathlineto { \pgfpoint \l__nicematrix_tmpd_dim \l__nicematrix_tmpc_dim }
    {
       \CT@arc@
       \pgfsetroundcap
       \pgfusepathqstroke
    }
    \pgfset { inner~sep = 1 pt }
    \pgfscope
    \pgftransformshift { \pgfpoint \l_tmpb_dim \l__nicematrix_tmpc_dim }
    \pgfnode { rectangle } { south~west }
      {
        \begin { minipage } { 20 cm }
        \__nicematrix_math_toggle_token: #5 \__nicematrix_math_toggle_token:
        \end { minipage }
      }
      { }
      { }
    \endpgfscope
    \pgftransformshift { \pgfpoint \l__nicematrix_tmpd_dim \l_tmpa_dim }
    \pgfnode { rectangle } { north~east }
      {
        \begin { minipage } { 20 cm }
        \raggedleft
        \__nicematrix_math_toggle_token: #6 \__nicematrix_math_toggle_token:
        \end { minipage }
      }
      { }
      { }
    \endpgfpicture
  }
\keys_define:nn { NiceMatrix }
  {
    CodeAfter / rules .inherit:n = NiceMatrix / rules ,
    CodeAfter / sub-matrix .inherit:n = NiceMatrix / sub-matrix
  }
\keys_define:nn { NiceMatrix / CodeAfter }
  {
    sub-matrix .code:n = \keys_set:nn { NiceMatrix / sub-matrix } { #1 } ,
    sub-matrix .value_required:n = true ,
    delimiters / color .tl_set:N = \l__nicematrix_delimiters_color_tl ,
    delimiters / color .value_required:n = true ,
    rules .code:n = \keys_set:nn { NiceMatrix / rules } { #1 } ,
    rules .value_required:n = true ,
    xdots .code:n = \keys_set:nn { NiceMatrix / xdots } { #1 } ,
    unknown .code:n = \__nicematrix_error:n { Unknown~key~for~CodeAfter }
  }
\cs_new:Npn \__nicematrix_CodeAfter: { \omit \__nicematrix_CodeAfter_ii:n }
\cs_new_protected:Npn \__nicematrix_CodeAfter_i: { \\ \omit \__nicematrix_CodeAfter_ii:n }
\cs_new_protected:Npn \__nicematrix_CodeAfter_ii:n #1 \end
  {
    \tl_gput_right:Nn \g_nicematrix_code_after_tl { #1 }
    \__nicematrix_CodeAfter_iv:n
  }
\cs_new_protected:Npn \__nicematrix_CodeAfter_iv:n #1
  {
    \str_if_eq:eeTF \@currenvir { #1 }
      { \end { #1 } }
      {
        \tl_gput_right:Nn \g_nicematrix_code_after_tl { \end { #1 } }
        \__nicematrix_CodeAfter_ii:n
      }
  }
\cs_new_protected:Npn \__nicematrix_delimiter:nnn #1 #2 #3
  {
    \pgfpicture
    \pgfrememberpicturepositiononpagetrue
    \pgf@relevantforpicturesizefalse
    \__nicematrix_qpoint:n { row - 1 }
    \dim_set_eq:NN \l__nicematrix_y_initial_dim \pgf@y
    \__nicematrix_qpoint:n { row - \int_eval:n { \c@iRow + 1 } }
    \dim_set_eq:NN \l__nicematrix_y_final_dim \pgf@y
    \bool_if:nTF { #3 }
      { \dim_set_eq:NN \l_tmpa_dim \c_max_dim }
      { \dim_set:Nn \l_tmpa_dim { - \c_max_dim } }
    \int_step_inline:nnn \l__nicematrix_first_row_int \g__nicematrix_row_total_int
      {
        \cs_if_exist:cT
          { pgf @ sh @ ns @ \__nicematrix_env: - ##1 - #2 }
          {
            \pgfpointanchor
              { \__nicematrix_env: - ##1 - #2 }
              { \bool_if:nTF { #3 } { west } { east } }
            \dim_set:Nn \l_tmpa_dim
              { \bool_if:nTF { #3 } \dim_min:nn \dim_max:nn \l_tmpa_dim \pgf@x }
          }
      }
    \pgfset { inner~sep = \c_zero_dim }
    \dim_zero:N \nulldelimiterspace
    \pgftransformshift
      {
        \pgfpoint
          { \l_tmpa_dim }
          { ( \l__nicematrix_y_initial_dim + \l__nicematrix_y_final_dim + \arrayrulewidth ) / 2 }
      }
    \pgfnode
      { rectangle }
      { \bool_if:nTF { #3 } { east } { west } }
      {
        \nullfont
        \c_math_toggle_token
        \__nicematrix_color:V \l__nicematrix_delimiters_color_tl
        \bool_if:nTF { #3 } { \left #1 } { \left . }
        \vcenter
          {
            \nullfont
            \hrule \@height
                   \dim_eval:n { \l__nicematrix_y_initial_dim - \l__nicematrix_y_final_dim }
                   \@depth \c_zero_dim
                   \@width \c_zero_dim
          }
        \bool_if:nTF { #3 } { \right . } { \right #1 }
        \c_math_toggle_token
      }
      { }
      { }
    \endpgfpicture
  }
\keys_define:nn { NiceMatrix / sub-matrix }
  {
    extra-height .dim_set:N = \l__nicematrix_submatrix_extra_height_dim ,
    extra-height .value_required:n = true ,
    left-xshift .dim_set:N = \l__nicematrix_submatrix_left_xshift_dim ,
    left-xshift .value_required:n = true ,
    right-xshift .dim_set:N = \l__nicematrix_submatrix_right_xshift_dim ,
    right-xshift .value_required:n = true ,
    xshift .meta:n = { left-xshift = #1, right-xshift = #1 } ,
    xshift .value_required:n = true ,
    delimiters / color .tl_set:N = \l__nicematrix_delimiters_color_tl ,
    delimiters / color .value_required:n = true ,
    slim .bool_set:N = \l__nicematrix_submatrix_slim_bool ,
    slim .default:n = true ,
    hlines .clist_set:N = \l__nicematrix_submatrix_hlines_clist ,
    hlines .default:n = all ,
    vlines .clist_set:N = \l__nicematrix_submatrix_vlines_clist ,
    vlines .default:n = all ,
    hvlines .meta:n = { hlines, vlines } ,
    hvlines .value_forbidden:n = true ,
  }
\keys_define:nn { NiceMatrix }
  {
    SubMatrix .inherit:n = NiceMatrix / sub-matrix ,
    CodeAfter / sub-matrix .inherit:n = NiceMatrix / sub-matrix ,
    NiceMatrix / sub-matrix .inherit:n = NiceMatrix / sub-matrix ,
    NiceArray / sub-matrix .inherit:n = NiceMatrix / sub-matrix ,
    pNiceArray / sub-matrix .inherit:n = NiceMatrix / sub-matrix ,
    NiceMatrixOptions / sub-matrix .inherit:n = NiceMatrix / sub-matrix ,
  }
\keys_define:nn { NiceMatrix / SubMatrix }
  {
    delimiters / color .tl_set:N = \l__nicematrix_delimiters_color_tl ,
    delimiters / color .value_required:n = true ,
    hlines .clist_set:N = \l__nicematrix_submatrix_hlines_clist ,
    hlines .default:n = all ,
    vlines .clist_set:N = \l__nicematrix_submatrix_vlines_clist ,
    vlines .default:n = all ,
    hvlines .meta:n = { hlines, vlines } ,
    hvlines .value_forbidden:n = true ,
    name .code:n =
      \tl_if_empty:nTF { #1 }
        { \__nicematrix_error:n { Invalid~name } }
        {
          \regex_match:nnTF { \A[A-Za-z][A-Za-z0-9]*\Z } { #1 }
            {
              \seq_if_in:NnTF \g__nicematrix_submatrix_names_seq { #1 }
                { \__nicematrix_error:nn { Duplicate~name~for~SubMatrix } { #1 } }
                {
                  \str_set:Nn \l__nicematrix_submatrix_name_str { #1 }
                  \seq_gput_right:Nn \g__nicematrix_submatrix_names_seq { #1 }
                }
            }
            { \__nicematrix_error:n { Invalid~name } }
        } ,
    name .value_required:n = true ,
    rules .code:n = \keys_set:nn { NiceMatrix / rules } { #1 } ,
    rules .value_required:n = true ,
    code .tl_set:N = \l__nicematrix_code_tl ,
    code .value_required:n = true ,
    unknown .code:n = \__nicematrix_error:n { Unknown~key~for~SubMatrix }
  }
\NewDocumentCommand \__nicematrix_SubMatrix_in_code_before { m m m m ! O { } }
  {
    \peek_remove_spaces:n
      {
        \tl_gput_right:Nx \g__nicematrix_pre_code_after_tl
          {
            \SubMatrix { #1 } { #2 } { #3 } { #4 }
              [
                delimiters / color = \l__nicematrix_delimiters_color_tl ,
                hlines = \l__nicematrix_submatrix_hlines_clist ,
                vlines = \l__nicematrix_submatrix_vlines_clist ,
                extra-height = \dim_use:N \l__nicematrix_submatrix_extra_height_dim ,
                left-xshift = \dim_use:N \l__nicematrix_submatrix_left_xshift_dim ,
                right-xshift = \dim_use:N \l__nicematrix_submatrix_right_xshift_dim ,
                slim = \bool_to_str:N \l__nicematrix_submatrix_slim_bool ,
                #5
              ]
          }
        \__nicematrix_SubMatrix_in_code_before_i { #2 } { #3 }
      }
  }
\NewDocumentCommand \__nicematrix_SubMatrix_in_code_before_i
  { > { \SplitArgument { 1 } { - } } m > { \SplitArgument { 1 } { - } } m }
  { \__nicematrix_SubMatrix_in_code_before_i:nnnn #1 #2 }
\cs_new_protected:Npn \__nicematrix_SubMatrix_in_code_before_i:nnnn #1 #2 #3 #4
  {
    \seq_gput_right:Nx \g__nicematrix_submatrix_seq
      {
        { \str_if_eq:nnTF { #1 } { last } { \int_use:N \c@iRow } { #1 } }
        { \str_if_eq:nnTF { #2 } { last } { \int_use:N \c@jCol } { #2 } }
        { \str_if_eq:nnTF { #3 } { last } { \int_use:N \c@iRow } { #3 } }
        { \str_if_eq:nnTF { #4 } { last } { \int_use:N \c@jCol } { #4 } }
      }
  }
\hook_gput_code:nnn { begindocument } { . }
  {
    \tl_set:Nn \l__nicematrix_argspec_tl { m m m m O { } E { _ ^ } { { } { } } }
    \tl_set_rescan:Nno  \l__nicematrix_argspec_tl { } \l__nicematrix_argspec_tl
    \exp_args:NNV \NewDocumentCommand \__nicematrix_SubMatrix \l__nicematrix_argspec_tl
      {
        \peek_remove_spaces:n
          {
            \__nicematrix_sub_matrix:nnnnnnn
              { #1 } { #2 } { #3 } { #4 } { #5 } { #6 } { #7 }
          }
      }
  }
\NewDocumentCommand \__nicematrix_compute_i_j:nn
  { > { \SplitArgument { 1 } { - } } m > { \SplitArgument { 1 } { - } } m }
  { \__nicematrix_compute_i_j:nnnn #1 #2 }
\cs_new_protected:Npn \__nicematrix_compute_i_j:nnnn #1 #2 #3 #4
  {
    \tl_set:Nn \l__nicematrix_first_i_tl { #1 }
    \tl_set:Nn \l__nicematrix_first_j_tl { #2 }
    \tl_set:Nn \l__nicematrix_last_i_tl { #3 }
    \tl_set:Nn \l__nicematrix_last_j_tl { #4 }
    \tl_if_eq:NnT \l__nicematrix_first_i_tl { last }
      { \tl_set:NV \l__nicematrix_first_i_tl \c@iRow }
    \tl_if_eq:NnT \l__nicematrix_first_j_tl { last }
      { \tl_set:NV \l__nicematrix_first_j_tl \c@jCol }
    \tl_if_eq:NnT \l__nicematrix_last_i_tl { last }
      { \tl_set:NV \l__nicematrix_last_i_tl \c@iRow }
    \tl_if_eq:NnT \l__nicematrix_last_j_tl { last }
      { \tl_set:NV \l__nicematrix_last_j_tl \c@jCol }
  }
\cs_new_protected:Npn \__nicematrix_sub_matrix:nnnnnnn #1 #2 #3 #4 #5 #6 #7
  {
    \group_begin:
    \__nicematrix_compute_i_j:nn { #2 } { #3 }
    % added 6.19b
    \int_compare:nNnT \l__nicematrix_first_i_tl = \l__nicematrix_last_i_tl
      { \cs_set:Npn \arraystretch { 1 } }
    \bool_lazy_or:nnTF
      { \int_compare_p:nNn \l__nicematrix_last_i_tl > \g__nicematrix_row_total_int }
      { \int_compare_p:nNn \l__nicematrix_last_j_tl > \g__nicematrix_col_total_int }
      { \__nicematrix_error:nn { Construct~too~large } { \SubMatrix } }
      {
        \str_clear_new:N \l__nicematrix_submatrix_name_str
        \keys_set:nn { NiceMatrix / SubMatrix } { #5 }
        \pgfpicture
        \pgfrememberpicturepositiononpagetrue
        \pgf@relevantforpicturesizefalse
        \pgfset { inner~sep = \c_zero_dim }
        \dim_set_eq:NN \l__nicematrix_x_initial_dim \c_max_dim
        \dim_set:Nn \l__nicematrix_x_final_dim { - \c_max_dim }
        \bool_if:NTF \l__nicematrix_submatrix_slim_bool
          { \int_step_inline:nnn \l__nicematrix_first_i_tl \l__nicematrix_last_i_tl }
          { \int_step_inline:nnn \l__nicematrix_first_row_int \g__nicematrix_row_total_int }
          {
            \cs_if_exist:cT
              { pgf @ sh @ ns @ \__nicematrix_env: - ##1 - \l__nicematrix_first_j_tl }
              {
                \pgfpointanchor { \__nicematrix_env: - ##1 - \l__nicematrix_first_j_tl } { west }
                \dim_set:Nn \l__nicematrix_x_initial_dim
                  { \dim_min:nn \l__nicematrix_x_initial_dim \pgf@x }
              }
            \cs_if_exist:cT
              { pgf @ sh @ ns @ \__nicematrix_env: - ##1 - \l__nicematrix_last_j_tl }
              {
                \pgfpointanchor { \__nicematrix_env: - ##1 - \l__nicematrix_last_j_tl } { east }
                \dim_set:Nn \l__nicematrix_x_final_dim
                  { \dim_max:nn \l__nicematrix_x_final_dim \pgf@x }
              }
          }
        \dim_compare:nNnTF \l__nicematrix_x_initial_dim = \c_max_dim
          { \__nicematrix_error:nn { Impossible~delimiter } { left } }
          {
            \dim_compare:nNnTF \l__nicematrix_x_final_dim = { - \c_max_dim }
              { \__nicematrix_error:nn { Impossible~delimiter } { right } }
              { \__nicematrix_sub_matrix_i:nnnn { #1 } { #4 } { #6 } { #7 } }
          }
        \endpgfpicture
      }
    \group_end:
  }
\cs_new_protected:Npn \__nicematrix_sub_matrix_i:nnnn #1 #2 #3 #4
  {
    \__nicematrix_qpoint:n { row - \l__nicematrix_first_i_tl - base }
    \dim_set:Nn \l__nicematrix_y_initial_dim
      {
        \fp_to_dim:n
          {
            \pgf@y
            + ( \box_ht:N \strutbox + \extrarowheight ) * \arraystretch
          }
      } % modified 6.13c
    \__nicematrix_qpoint:n { row - \l__nicematrix_last_i_tl - base }
    \dim_set:Nn \l__nicematrix_y_final_dim
      { \fp_to_dim:n { \pgf@y - ( \box_dp:N \strutbox ) * \arraystretch } }
      % modified 6.13c
    \int_step_inline:nnn \l__nicematrix_first_col_int \g__nicematrix_col_total_int
      {
        \cs_if_exist:cT
          { pgf @ sh @ ns @ \__nicematrix_env: - \l__nicematrix_first_i_tl - ##1 }
          {
            \pgfpointanchor { \__nicematrix_env: - \l__nicematrix_first_i_tl - ##1 } { north }
            \dim_set:Nn \l__nicematrix_y_initial_dim
              { \dim_max:nn \l__nicematrix_y_initial_dim \pgf@y }
          }
        \cs_if_exist:cT
          { pgf @ sh @ ns @ \__nicematrix_env: - \l__nicematrix_last_i_tl - ##1 }
          {
            \pgfpointanchor { \__nicematrix_env: - \l__nicematrix_last_i_tl - ##1 } { south }
            \dim_set:Nn \l__nicematrix_y_final_dim
              { \dim_min:nn \l__nicematrix_y_final_dim \pgf@y }
          }
      }
    \dim_set:Nn \l_tmpa_dim
      {
        \l__nicematrix_y_initial_dim - \l__nicematrix_y_final_dim +
        \l__nicematrix_submatrix_extra_height_dim - \arrayrulewidth
      }
    \dim_zero:N \nulldelimiterspace
    \group_begin:
    \pgfsetlinewidth { 1.1 \arrayrulewidth }
    \__nicematrix_set_CT@arc@:V \l__nicematrix_rules_color_tl
    \CT@arc@
    \seq_map_inline:Nn \g__nicematrix_cols_vlism_seq
      {
        \int_compare:nNnT \l__nicematrix_first_j_tl < { ##1 }
          {
            \int_compare:nNnT
              { ##1 } < { \int_eval:n { \l__nicematrix_last_j_tl + 1 } }
              {
                \__nicematrix_qpoint:n { col - ##1 }
                \pgfpathmoveto { \pgfpoint \pgf@x \l__nicematrix_y_initial_dim }
                \pgfpathlineto { \pgfpoint \pgf@x \l__nicematrix_y_final_dim }
                \pgfusepathqstroke
              }
          }
      }
    \tl_if_eq:NnTF \l__nicematrix_submatrix_vlines_clist { all }
      { \int_step_inline:nn { \l__nicematrix_last_j_tl - \l__nicematrix_first_j_tl } }
      { \clist_map_inline:Nn \l__nicematrix_submatrix_vlines_clist }
      {
        \bool_lazy_and:nnTF
          { \int_compare_p:nNn { ##1 } > 0 }
          {
             \int_compare_p:nNn
               { ##1 } < { \l__nicematrix_last_j_tl - \l__nicematrix_first_j_tl + 1 } }
          {
            \__nicematrix_qpoint:n { col - \int_eval:n { ##1 + \l__nicematrix_first_j_tl } }
            \pgfpathmoveto { \pgfpoint \pgf@x \l__nicematrix_y_initial_dim }
            \pgfpathlineto { \pgfpoint \pgf@x \l__nicematrix_y_final_dim }
            \pgfusepathqstroke
          }
          { \__nicematrix_error:nnn { Wrong~line~in~SubMatrix } { vertical } { ##1 } }
      }
    \tl_if_eq:NnTF \l__nicematrix_submatrix_hlines_clist { all }
      { \int_step_inline:nn { \l__nicematrix_last_i_tl - \l__nicematrix_first_i_tl } }
      { \clist_map_inline:Nn \l__nicematrix_submatrix_hlines_clist }
      {
        \bool_lazy_and:nnTF
          { \int_compare_p:nNn { ##1 } > 0 }
          {
            \int_compare_p:nNn
              { ##1 } < { \l__nicematrix_last_i_tl - \l__nicematrix_first_i_tl + 1 } }
          {
            \__nicematrix_qpoint:n { row - \int_eval:n { ##1 + \l__nicematrix_first_i_tl } }
            \group_begin:
            \dim_set:Nn \l_tmpa_dim
              { \l__nicematrix_x_initial_dim - \l__nicematrix_submatrix_left_xshift_dim }
            \str_case:nn { #1 }
              {
                (  { \dim_sub:Nn \l_tmpa_dim { 0.9 mm } }
                [  { \dim_sub:Nn \l_tmpa_dim { 0.2 mm } }
                \{ { \dim_sub:Nn \l_tmpa_dim { 0.9 mm } }
              }
            \pgfpathmoveto { \pgfpoint \l_tmpa_dim \pgf@y }
            \dim_set:Nn \l_tmpb_dim
              { \l__nicematrix_x_final_dim + \l__nicematrix_submatrix_right_xshift_dim }
            \str_case:nn { #2 }
              {
                )  { \dim_add:Nn \l_tmpb_dim { 0.9 mm } }
                ]  { \dim_add:Nn \l_tmpb_dim { 0.2 mm } }
                \} { \dim_add:Nn \l_tmpb_dim { 0.9 mm } }
              }
            \pgfpathlineto { \pgfpoint \l_tmpb_dim \pgf@y }
            \pgfusepathqstroke
            \group_end:
          }
          { \__nicematrix_error:nnn { Wrong~line~in~SubMatrix } { horizontal } { ##1 } }
      }
    \str_if_empty:NF \l__nicematrix_submatrix_name_str
      {
        \__nicematrix_pgf_rect_node:nnnnn \l__nicematrix_submatrix_name_str
          \l__nicematrix_x_initial_dim \l__nicematrix_y_initial_dim
          \l__nicematrix_x_final_dim \l__nicematrix_y_final_dim
      }
    \group_end:
    \begin { pgfscope }
    \pgftransformshift
      {
        \pgfpoint
          { \l__nicematrix_x_initial_dim - \l__nicematrix_submatrix_left_xshift_dim }
          { ( \l__nicematrix_y_initial_dim + \l__nicematrix_y_final_dim ) / 2 }
      }
    \str_if_empty:NTF \l__nicematrix_submatrix_name_str
      { \__nicematrix_node_left:nn #1 { } }
      { \__nicematrix_node_left:nn #1 { \__nicematrix_env: - \l__nicematrix_submatrix_name_str - left } }
    \end { pgfscope }
    \pgftransformshift
      {
        \pgfpoint
          { \l__nicematrix_x_final_dim + \l__nicematrix_submatrix_right_xshift_dim }
          { ( \l__nicematrix_y_initial_dim + \l__nicematrix_y_final_dim ) / 2 }
      }
    \str_if_empty:NTF \l__nicematrix_submatrix_name_str
      { \__nicematrix_node_right:nnnn #2 { } { #3 } { #4 } }
      {
        \__nicematrix_node_right:nnnn #2
          { \__nicematrix_env: - \l__nicematrix_submatrix_name_str - right } { #3 } { #4 }
      }
    \cs_set_eq:NN \pgfpointanchor \__nicematrix_pgfpointanchor:n
    \flag_clear_new:n { nicematrix }
    \l__nicematrix_code_tl
  }
\cs_set_eq:NN \__nicematrix_old_pgfpointanchor \pgfpointanchor
\cs_new_protected:Npn \__nicematrix_pgfpointanchor:n #1
  {
    \use:e
      { \exp_not:N \__nicematrix_old_pgfpointanchor { \__nicematrix_pgfpointanchor_i:nn #1 } }
  }
\cs_new:Npn \__nicematrix_pgfpointanchor_i:nn #1 #2
  { #1 { \__nicematrix_pgfpointanchor_ii:w #2 - \q_stop } }
\tl_const:Nn \c__nicematrix_integers_alist_tl
  {
    { 1 } { } { 2 } { } { 3 } { } { 4 } { } { 5 } { }
    { 6 } { } { 7 } { } { 8 } { } { 9 } { } { 10 } { }
    { 11 } { } { 12 } { } { 13 } { } { 14 } { } { 15 } { }
    { 16 } { } { 17 } { } { 18 } { } { 19 } { } { 20 } { }
  }
\cs_new:Npn \__nicematrix_pgfpointanchor_ii:w #1-#2\q_stop
  {
    \tl_if_empty:nTF { #2 }
      {
        \str_case:nVTF { #1 } \c__nicematrix_integers_alist_tl
          {
            \flag_raise:n { nicematrix }
            \int_if_even:nTF { \flag_height:n { nicematrix } }
              { \int_eval:n { #1 + \l__nicematrix_first_i_tl - 1 } }
              { \int_eval:n { #1 + \l__nicematrix_first_j_tl - 1 } }
         }
         { #1 }
      }
      { \__nicematrix_pgfpointanchor_iii:w { #1 } #2 }
  }
\cs_new:Npn \__nicematrix_pgfpointanchor_iii:w #1 #2 -
  {
    \str_case:nnF { #1 }
      {
        { row } { row - \int_eval:n { #2 + \l__nicematrix_first_i_tl - 1 } }
        { col } { col - \int_eval:n { #2 + \l__nicematrix_first_j_tl - 1 } }
      }
      {
        \int_eval:n { #1 + \l__nicematrix_first_i_tl - 1 }
        - \int_eval:n { #2 + \l__nicematrix_first_j_tl - 1 }
      }
  }
\cs_new_protected:Npn \__nicematrix_node_left:nn #1 #2
  {
    \pgfnode
      { rectangle }
      { east }
      {
        \nullfont
        \c_math_toggle_token
        \__nicematrix_color:V \l__nicematrix_delimiters_color_tl
        \left #1
        \vcenter
          {
            \nullfont
            \hrule \@height \l_tmpa_dim
                   \@depth \c_zero_dim
                   \@width \c_zero_dim
          }
        \right .
        \c_math_toggle_token
      }
      { #2 }
      { }
  }
\cs_new_protected:Npn \__nicematrix_node_right:nnnn #1 #2 #3 #4
  {
    \pgfnode
      { rectangle }
      { west }
      {
        \nullfont
        \c_math_toggle_token
        \__nicematrix_color:V \l__nicematrix_delimiters_color_tl
        \left .
        \vcenter
          {
            \nullfont
            \hrule \@height \l_tmpa_dim
                   \@depth \c_zero_dim
                   \@width \c_zero_dim
          }
        \right #1
        \tl_if_empty:nF { #3 } { _ { \smash { #3 } } }
        ^ { \smash { #4 } }
        \c_math_toggle_token
      }
      { #2 }
      { }
  }
\NewDocumentCommand \__nicematrix_UnderBrace { O { } m m m O { } }
  {
    \peek_remove_spaces:n
      { \__nicematrix_brace:nnnnn { #2 } { #3 } { #4 } { #1 , #5 } { under } }
  }
\NewDocumentCommand \__nicematrix_OverBrace { O { } m m m O { } }
  {
    \peek_remove_spaces:n
      { \__nicematrix_brace:nnnnn { #2 } { #3 } { #4 } { #1 , #5 } { over } }
  }
\keys_define:nn { NiceMatrix / Brace }
  {
    left-shorten .bool_set:N = \l__nicematrix_brace_left_shorten_bool ,
    left-shorten .default:n = true ,
    right-shorten .bool_set:N = \l__nicematrix_brace_right_shorten_bool ,
    shorten .meta:n = { left-shorten , right-shorten } ,
    right-shorten .default:n = true ,
    yshift .dim_set:N = \l__nicematrix_brace_yshift_dim ,
    yshift .value_required:n = true ,
    yshift .initial:n = \c_zero_dim ,
    color .tl_set:N = \l_tmpa_tl ,
    color .value_required:n = true ,
    unknown .code:n = \__nicematrix_error:n { Unknown~key~for~Brace }
  }
\cs_new_protected:Npn \__nicematrix_brace:nnnnn #1 #2 #3 #4 #5
  {
    \group_begin:
    \__nicematrix_compute_i_j:nn { #1 } { #2 }
    \bool_lazy_or:nnTF
      { \int_compare_p:nNn \l__nicematrix_last_i_tl > \g__nicematrix_row_total_int }
      { \int_compare_p:nNn \l__nicematrix_last_j_tl > \g__nicematrix_col_total_int }
      {
        \str_if_eq:nnTF { #5 } { under }
          { \__nicematrix_error:nn { Construct~too~large } { \UnderBrace } }
          { \__nicematrix_error:nn { Construct~too~large } { \OverBrace } }
      }
      {
        \tl_clear:N \l_tmpa_tl
        \keys_set:nn { NiceMatrix / Brace } { #4 }
        \tl_if_empty:NF \l_tmpa_tl { \color { \l_tmpa_tl } }
        \pgfpicture
        \pgfrememberpicturepositiononpagetrue
        \pgf@relevantforpicturesizefalse
        \bool_if:NT \l__nicematrix_brace_left_shorten_bool
          {
            \dim_set_eq:NN \l__nicematrix_x_initial_dim \c_max_dim
            \int_step_inline:nnn \l__nicematrix_first_i_tl \l__nicematrix_last_i_tl
              {
                \cs_if_exist:cT
                  { pgf @ sh @ ns @ \__nicematrix_env: - ##1 - \l__nicematrix_first_j_tl }
                  {
                    \pgfpointanchor { \__nicematrix_env: - ##1 - \l__nicematrix_first_j_tl } { west }
                    \dim_set:Nn \l__nicematrix_x_initial_dim
                      { \dim_min:nn \l__nicematrix_x_initial_dim \pgf@x }
                  }
              }
          }
        \bool_lazy_or:nnT
          { \bool_not_p:n \l__nicematrix_brace_left_shorten_bool }
          { \dim_compare_p:nNn \l__nicematrix_x_initial_dim = \c_max_dim }
          {
            \__nicematrix_qpoint:n { col - \l__nicematrix_first_j_tl }
            \dim_set_eq:NN \l__nicematrix_x_initial_dim \pgf@x
          }
        \bool_if:NT \l__nicematrix_brace_right_shorten_bool
          {
            \dim_set:Nn \l__nicematrix_x_final_dim { - \c_max_dim }
            \int_step_inline:nnn \l__nicematrix_first_i_tl \l__nicematrix_last_i_tl
              {
                \cs_if_exist:cT
                  { pgf @ sh @ ns @ \__nicematrix_env: - ##1 - \l__nicematrix_last_j_tl }
                  {
                    \pgfpointanchor { \__nicematrix_env: - ##1 - \l__nicematrix_last_j_tl } { east }
                    \dim_set:Nn \l__nicematrix_x_final_dim
                      { \dim_max:nn \l__nicematrix_x_final_dim \pgf@x }
                  }
              }
          }
        \bool_lazy_or:nnT
          { \bool_not_p:n \l__nicematrix_brace_right_shorten_bool }
          { \dim_compare_p:nNn \l__nicematrix_x_final_dim = { - \c_max_dim } }
          {
            \__nicematrix_qpoint:n { col - \int_eval:n { \l__nicematrix_last_j_tl + 1 } }
            \dim_set_eq:NN \l__nicematrix_x_final_dim \pgf@x
          }
        \pgfset { inner~sep = \c_zero_dim }
        \str_if_eq:nnTF { #5 } { under }
          { \__nicematrix_underbrace_i:n { #3 } }
          { \__nicematrix_overbrace_i:n { #3 } }
        \endpgfpicture
      }
    \group_end:
  }
\cs_new_protected:Npn \__nicematrix_overbrace_i:n #1
  {
    \__nicematrix_qpoint:n { row - \l__nicematrix_first_i_tl }
    \pgftransformshift
      {
        \pgfpoint
          { ( \l__nicematrix_x_initial_dim + \l__nicematrix_x_final_dim) / 2 }
          { \pgf@y + \l__nicematrix_brace_yshift_dim - 3 pt}
      }
    \pgfnode
      { rectangle }
      { south }
      {
        \vbox_top:n
          {
            \group_begin:
            \everycr { }
            \halign
              {
                \hfil ## \hfil \crcr
                \__nicematrix_math_toggle_token: #1 \__nicematrix_math_toggle_token: \cr
                \noalign { \skip_vertical:n { 3 pt } \nointerlineskip }
                \c_math_toggle_token
                \overbrace
                  {
                    \hbox_to_wd:nn
                      { \l__nicematrix_x_final_dim - \l__nicematrix_x_initial_dim }
                      { }
                  }
                \c_math_toggle_token
              \cr
              }
            \group_end:
          }
      }
      { }
      { }
  }
\cs_new_protected:Npn \__nicematrix_underbrace_i:n #1
  {
    \__nicematrix_qpoint:n { row - \int_eval:n { \l__nicematrix_last_i_tl + 1 } }
    \pgftransformshift
      {
        \pgfpoint
          { ( \l__nicematrix_x_initial_dim + \l__nicematrix_x_final_dim) / 2 }
          { \pgf@y  - \l__nicematrix_brace_yshift_dim + 3 pt }
      }
    \pgfnode
      { rectangle }
      { north }
      {
        \group_begin:
        \everycr { }
        \vbox:n
          {
            \halign
              {
                \hfil ## \hfil \crcr
                \c_math_toggle_token
                \underbrace
                  {
                    \hbox_to_wd:nn
                      { \l__nicematrix_x_final_dim - \l__nicematrix_x_initial_dim }
                      { }
                  }
                \c_math_toggle_token
                \cr
                \noalign { \skip_vertical:n { 3 pt } \nointerlineskip }
                \__nicematrix_math_toggle_token: #1 \__nicematrix_math_toggle_token: \cr
              }
          }
        \group_end:
      }
      { }
      { }
  }
\NewDocumentCommand \__nicematrix_ShowCellNames_CodeBefore { }
 {
   \dim_zero_new:N \g__nicematrix_tmpc_dim
   \dim_zero_new:N \g__nicematrix_tmpd_dim
   \dim_zero_new:N \g__nicematrix_tmpe_dim
   \int_step_inline:nn \c@iRow
     {
       \begin { pgfpicture }
       \__nicematrix_qpoint:n { row - ##1 }
       \dim_set_eq:NN \l_tmpa_dim \pgf@y
       \__nicematrix_qpoint:n { row - \int_eval:n { ##1 + 1 } }
       \dim_gset:Nn \g_tmpa_dim { ( \l_tmpa_dim + \pgf@y ) / 2 }
       \dim_gset:Nn \g_tmpb_dim { \l_tmpa_dim - \pgf@y }
       \bool_if:NTF \l__nicematrix_in_code_after_bool
       \end { pgfpicture }
       \int_step_inline:nn \c@jCol
         {
           \hbox_set:Nn \l_tmpa_box
             { \normalfont \Large \color { red ! 50 } ##1 - ####1 }
           \begin { pgfpicture }
           \__nicematrix_qpoint:n { col - ####1 }
           \dim_gset_eq:NN \g__nicematrix_tmpc_dim \pgf@x
           \__nicematrix_qpoint:n { col - \int_eval:n { ####1 + 1 } }
           \dim_gset:Nn \g__nicematrix_tmpd_dim { \pgf@x - \g__nicematrix_tmpc_dim }
           \dim_gset_eq:NN \g__nicematrix_tmpe_dim \pgf@x
           \endpgfpicture
           \end { pgfpicture }
           \fp_set:Nn \l_tmpa_fp
             {
               \fp_min:nn
                 {
                   \fp_min:nn
                     { \dim_ratio:nn { \g__nicematrix_tmpd_dim } { \box_wd:N \l_tmpa_box } }
                     { \dim_ratio:nn { \g_tmpb_dim } { \box_ht_plus_dp:N \l_tmpa_box } }
                 }
                 { 1.0 }
             }
           \box_scale:Nnn \l_tmpa_box { \fp_use:N \l_tmpa_fp } { \fp_use:N \l_tmpa_fp }
           \pgfpicture
           \pgfrememberpicturepositiononpagetrue
           \pgf@relevantforpicturesizefalse
           \pgftransformshift
             {
               \pgfpoint
                 { 0.5 * ( \g__nicematrix_tmpc_dim + \g__nicematrix_tmpe_dim ) }
                 { \dim_use:N \g_tmpa_dim }
             }
           \pgfnode
             { rectangle }
             { center }
             { \box_use:N \l_tmpa_box }
             { }
             { }
           \endpgfpicture
         }
     }
 }
\NewDocumentCommand \__nicematrix_ShowCellNames { }
 {
   \bool_if:NT \l__nicematrix_in_code_after_bool
     {
       \pgfpicture
       \pgfrememberpicturepositiononpagetrue
       \pgf@relevantforpicturesizefalse
       \pgfpathrectanglecorners
         { \__nicematrix_qpoint:n { 1 } }
         {
           \__nicematrix_qpoint:n
             { \int_eval:n { \int_max:nn \c@iRow \c@jCol + 1 } }
         }
       \pgfsetfillopacity { 0.75 }
       \pgfsetfillcolor { white }
       \pgfusepathqfill
       \endpgfpicture
     }
   \dim_zero_new:N \g__nicematrix_tmpc_dim
   \dim_zero_new:N \g__nicematrix_tmpd_dim
   \dim_zero_new:N \g__nicematrix_tmpe_dim
   \int_step_inline:nn \c@iRow
     {
       \bool_if:NTF \l__nicematrix_in_code_after_bool
         {
           \pgfpicture
           \pgfrememberpicturepositiononpagetrue
           \pgf@relevantforpicturesizefalse
         }
         { \begin { pgfpicture } }
       \__nicematrix_qpoint:n { row - ##1 }
       \dim_set_eq:NN \l_tmpa_dim \pgf@y
       \__nicematrix_qpoint:n { row - \int_eval:n { ##1 + 1 } }
       \dim_gset:Nn \g_tmpa_dim { ( \l_tmpa_dim + \pgf@y ) / 2 }
       \dim_gset:Nn \g_tmpb_dim { \l_tmpa_dim - \pgf@y }
       \bool_if:NTF \l__nicematrix_in_code_after_bool
         { \endpgfpicture }
         { \end { pgfpicture } }
       \int_step_inline:nn \c@jCol
         {
           \hbox_set:Nn \l_tmpa_box
             {
               \normalfont \Large \sffamily \bfseries
               \bool_if:NTF \l__nicematrix_in_code_after_bool
                 { \color { red } }
                 { \color { red ! 50 } }
               ##1 - ####1
             }
           \bool_if:NTF \l__nicematrix_in_code_after_bool
             {
               \pgfpicture
               \pgfrememberpicturepositiononpagetrue
               \pgf@relevantforpicturesizefalse
             }
             { \begin { pgfpicture } }
           \__nicematrix_qpoint:n { col - ####1 }
           \dim_gset_eq:NN \g__nicematrix_tmpc_dim \pgf@x
           \__nicematrix_qpoint:n { col - \int_eval:n { ####1 + 1 } }
           \dim_gset:Nn \g__nicematrix_tmpd_dim { \pgf@x - \g__nicematrix_tmpc_dim }
           \dim_gset_eq:NN \g__nicematrix_tmpe_dim \pgf@x
           \bool_if:NTF \l__nicematrix_in_code_after_bool
             { \endpgfpicture }
             { \end { pgfpicture } }
           \fp_set:Nn \l_tmpa_fp
             {
               \fp_min:nn
                 {
                   \fp_min:nn
                     { \dim_ratio:nn { \g__nicematrix_tmpd_dim } { \box_wd:N \l_tmpa_box } }
                     { \dim_ratio:nn { \g_tmpb_dim } { \box_ht_plus_dp:N \l_tmpa_box } }
                 }
                 { 1.0 }
             }
           \box_scale:Nnn \l_tmpa_box { \fp_use:N \l_tmpa_fp } { \fp_use:N \l_tmpa_fp }
           \pgfpicture
           \pgfrememberpicturepositiononpagetrue
           \pgf@relevantforpicturesizefalse
           \pgftransformshift
             {
               \pgfpoint
                 { 0.5 * ( \g__nicematrix_tmpc_dim + \g__nicematrix_tmpe_dim ) }
                 { \dim_use:N \g_tmpa_dim }
             }
           \pgfnode
             { rectangle }
             { center }
             { \box_use:N \l_tmpa_box }
             { }
             { }
           \endpgfpicture
         }
     }
 }
\bool_new:N \g__nicematrix_footnotehyper_bool
\bool_new:N \g__nicematrix_footnote_bool
\msg_new:nnnn { nicematrix } { Unknown~key~for~package }
  {
    The~key~'\l_keys_key_str'~is~unknown. \\
    That~key~will~be~ignored. \\
    For~a~list~of~the~available~keys,~type~H~<return>.
  }
  {
    The~available~keys~are~(in~alphabetic~order):~
    footnote,~
    footnotehyper,~
    messages-for-Overleaf,~
    no-test-for-array,~
    renew-dots,~and
    renew-matrix.
  }
\keys_define:nn { NiceMatrix / Package }
  {
    renew-dots .bool_set:N = \l__nicematrix_renew_dots_bool ,
    renew-dots .value_forbidden:n = true ,
    renew-matrix .code:n = \__nicematrix_renew_matrix: ,
    renew-matrix .value_forbidden:n = true ,
    messages-for-Overleaf .bool_set:N = \g__nicematrix_messages_for_Overleaf_bool ,
    footnote .bool_set:N = \g__nicematrix_footnote_bool ,
    footnotehyper .bool_set:N = \g__nicematrix_footnotehyper_bool ,
    no-test-for-array .bool_set:N = \g__nicematrix_no_test_for_array_bool ,
    no-test-for-array .default:n = true ,
    unknown .code:n = \__nicematrix_error:n { Unknown~key~for~package }
  }
\ProcessKeysOptions { NiceMatrix / Package }
\__nicematrix_msg_new:nn { footnote~with~footnotehyper~package }
  {
    You~can't~use~the~option~'footnote'~because~the~package~
    footnotehyper~has~already~been~loaded.~
    If~you~want,~you~can~use~the~option~'footnotehyper'~and~the~footnotes~
    within~the~environments~of~nicematrix~will~be~extracted~with~the~tools~
    of~the~package~footnotehyper.\\
    The~package~footnote~won't~be~loaded.
  }
\__nicematrix_msg_new:nn { footnotehyper~with~footnote~package }
  {
    You~can't~use~the~option~'footnotehyper'~because~the~package~
    footnote~has~already~been~loaded.~
    If~you~want,~you~can~use~the~option~'footnote'~and~the~footnotes~
    within~the~environments~of~nicematrix~will~be~extracted~with~the~tools~
    of~the~package~footnote.\\
    The~package~footnotehyper~won't~be~loaded.
  }
\bool_if:NT \g__nicematrix_footnote_bool
  {
    \IfClassLoadedTF { beamer }
      { \bool_set_false:N \g__nicematrix_footnote_bool }
      {
        \IfPackageLoadedTF { footnotehyper }
          { \__nicematrix_error:n { footnote~with~footnotehyper~package } }
          { \usepackage { footnote } }
      }
  }
\bool_if:NT \g__nicematrix_footnotehyper_bool
  {
    \IfClassLoadedTF { beamer }
      { \bool_set_false:N \g__nicematrix_footnote_bool }
      {
        \IfPackageLoadedTF { footnote }
          { \__nicematrix_error:n { footnotehyper~with~footnote~package } }
          { \usepackage { footnotehyper } }
      }
    \bool_set_true:N \g__nicematrix_footnote_bool
  }
\bool_new:N \l__nicematrix_underscore_loaded_bool
\IfPackageLoadedTF { underscore }
  { \bool_set_true:N \l__nicematrix_underscore_loaded_bool }
  { }
\hook_gput_code:nnn { begindocument } { . }
  {
    \bool_if:NF \l__nicematrix_underscore_loaded_bool
      {
        \IfPackageLoadedTF { underscore }
          { \__nicematrix_error:n { underscore~after~nicematrix } }
          { }
      }
  }
\bool_if:NTF \g__nicematrix_messages_for_Overleaf_bool
  { \str_const:Nn \c__nicematrix_available_keys_str { } }
  {
    \str_const:Nn \c__nicematrix_available_keys_str
      { For~a~list~of~the~available~keys,~type~H~<return>. }
  }
\seq_new:N \g__nicematrix_types_of_matrix_seq
\seq_gset_from_clist:Nn \g__nicematrix_types_of_matrix_seq
  {
    NiceMatrix ,
    pNiceMatrix , bNiceMatrix , vNiceMatrix, BNiceMatrix, VNiceMatrix
  }
\seq_gset_map_x:NNn \g__nicematrix_types_of_matrix_seq \g__nicematrix_types_of_matrix_seq
  { \tl_to_str:n { #1 } }
\cs_new_protected:Npn \__nicematrix_error_too_much_cols:
  {
    \seq_if_in:NVTF \g__nicematrix_types_of_matrix_seq \g__nicematrix_name_env_str
      {
        \int_compare:nNnTF \l__nicematrix_last_col_int = { -2 }
          { \__nicematrix_fatal:n { too~much~cols~for~matrix } }
          {
            \int_compare:nNnTF \l__nicematrix_last_col_int = { -1 }
              { \__nicematrix_fatal:n { too~much~cols~for~matrix } }
              {
                \bool_if:NF \l__nicematrix_last_col_without_value_bool
                  { \__nicematrix_fatal:n { too~much~cols~for~matrix~with~last~col } }
              }
          }
      }
      {
        \IfPackageLoadedTF { tabularx }
          {
            \str_if_eq:VnTF \g__nicematrix_name_env_str { NiceTabularX }
              {
                \int_compare:nNnTF \c@iRow = \c_zero_int
                  { \__nicematrix_fatal:n { X~columns~with~tabularx } }
                  {
                    \__nicematrix_fatal:nn { too~much~cols~for~array }
                      {
                        However,~this~message~may~be~erroneous:~
                        maybe~you~have~used~X~columns~while~'tabularx'~is~loaded,~
                        ~which~is~forbidden~(however,~it's~still~possible~to~use~
                        X~columns~in~{NiceTabularX}).
                      }
                  }
              }
              { \__nicematrix_fatal:nn { too~much~cols~for~array } { } }
          }
          { \__nicematrix_fatal:nn { too~much~cols~for~array } { } }
      }
  }
\cs_new:Npn \__nicematrix_message_hdotsfor:
  {
    \tl_if_empty:VF \g__nicematrix_HVdotsfor_lines_tl
      { ~Maybe~your~use~of~\token_to_str:N \Hdotsfor\ is~incorrect.}
  }
\__nicematrix_msg_new:nn { hvlines,~rounded-corners~and~corners }
  {
    Incompatible~options.\\
    You~should~not~use~'hvlines',~'rounded-corners'~and~'corners'~at~this~time.\\
    The~output~will~not~be~reliable.
  }
\__nicematrix_msg_new:nn { negative~weight }
  {
    Negative~weight.\\
    The~weight~of~the~'X'~columns~must~be~positive~and~you~have~used~
    the~value~'\int_use:N \l__nicematrix_weight_int'.\\
    The~absolute~value~will~be~used.
  }
\__nicematrix_msg_new:nn { last~col~not~used }
  {
    Column~not~used.\\
    The~key~'last-col'~is~in~force~but~you~have~not~used~that~last~column~
    in~your~\__nicematrix_full_name_env:.~However,~you~can~go~on.
  }
\__nicematrix_msg_new:nn { too~much~cols~for~matrix~with~last~col }
  {
    Too~much~columns.\\
    In~the~row~\int_eval:n { \c@iRow },~
    you~try~to~use~more~columns~
    than~allowed~by~your~\__nicematrix_full_name_env:.\__nicematrix_message_hdotsfor:\
    The~maximal~number~of~columns~is~\int_eval:n { \l__nicematrix_last_col_int - 1 }~
    (plus~the~exterior~columns).~This~error~is~fatal.
  }
\__nicematrix_msg_new:nn { too~much~cols~for~matrix }
  {
    Too~much~columns.\\
    In~the~row~\int_eval:n { \c@iRow },~
    you~try~to~use~more~columns~than~allowed~by~your~
    \__nicematrix_full_name_env:.\__nicematrix_message_hdotsfor:\ Recall~that~the~maximal~
    number~of~columns~for~a~matrix~(excepted~the~potential~exterior~
    columns)~is~fixed~by~the~LaTeX~counter~'MaxMatrixCols'.~
    Its~current~value~is~\int_use:N \c@MaxMatrixCols\ (use~
    \token_to_str:N \setcounter\ to~change~that~value).~
    This~error~is~fatal.
  }
\__nicematrix_msg_new:nn { too~much~cols~for~array }
  {
    Too~much~columns.\\
    In~the~row~\int_eval:n { \c@iRow },~
    ~you~try~to~use~more~columns~than~allowed~by~your~
    \__nicematrix_full_name_env:.\__nicematrix_message_hdotsfor:\ The~maximal~number~of~columns~is~
    \int_use:N \g__nicematrix_static_num_of_col_int\
    ~(plus~the~potential~exterior~ones).~#1
    This~error~is~fatal.
  }
\__nicematrix_msg_new:nn { X~columns~with~tabularx }
  {
    There~is~a~problem.\\
    You~have~probably~used~X~columns~in~your~environment~{\g__nicematrix_name_env_str}.~
    That's~not~allowed~because~'tabularx'~is~loaded~(however,~you~can~use~X~columns~
    in~an~environment~{NiceTabularX}).\\
    This~error~is~fatal.
  }
\__nicematrix_msg_new:nn { columns~not~used }
  {
    Columns~not~used.\\
    The~preamble~of~your~\__nicematrix_full_name_env:\ announces~\int_use:N
    \g__nicematrix_static_num_of_col_int\ columns~but~you~use~only~\int_use:N \c@jCol.\\
    The~columns~you~did~not~used~won't~be~created.\\
    You~won't~have~similar~error~till~the~end~of~the~document.
  }
\__nicematrix_msg_new:nn { in~first~col }
  {
    Erroneous~use.\\
    You~can't~use~the~command~#1 in~the~first~column~(number~0)~of~the~array.\\
    That~command~will~be~ignored.
  }
\__nicematrix_msg_new:nn { in~last~col }
  {
    Erroneous~use.\\
    You~can't~use~the~command~#1 in~the~last~column~(exterior)~of~the~array.\\
    That~command~will~be~ignored.
  }
\__nicematrix_msg_new:nn { in~first~row }
  {
    Erroneous~use.\\
    You~can't~use~the~command~#1 in~the~first~row~(number~0)~of~the~array.\\
    That~command~will~be~ignored.
  }
\__nicematrix_msg_new:nn { in~last~row }
  {
    You~can't~use~the~command~#1 in~the~last~row~(exterior)~of~the~array.\\
    That~command~will~be~ignored.
  }
\__nicematrix_msg_new:nn { caption~outside~float }
  {
    Key~caption~forbidden.\\
    You~can't~use~the~key~'caption'~because~you~are~not~in~a~floating~
    environment.~This~key~will~be~ignored.
  }
\__nicematrix_msg_new:nn { short-caption~without~caption }
  {
    You~should~not~use~the~key~'short-caption'~without~'caption'.~
    However,~your~'short-caption'~will~be~used~as~'caption'.
  }
\__nicematrix_msg_new:nn { double~closing~delimiter }
  {
    Double~delimiter.\\
    You~can't~put~a~second~closing~delimiter~"#1"~just~after~a~first~closing~
    delimiter.~This~delimiter~will~be~ignored.
  }
\__nicematrix_msg_new:nn { delimiter~after~opening }
  {
    Double~delimiter.\\
    You~can't~put~a~second~delimiter~"#1"~just~after~a~first~opening~
    delimiter.~That~delimiter~will~be~ignored.
  }
\__nicematrix_msg_new:nn { bad~option~for~line-style }
  {
    Bad~line~style.\\
    Since~you~haven't~loaded~Tikz,~the~only~value~you~can~give~to~'line-style'~
    is~'standard'.~That~key~will~be~ignored.
  }
\__nicematrix_msg_new:nn { Identical~notes~in~caption }
  {
    Identical~tabular~notes.\\
    You~can't~put~several~notes~with~the~same~content~in~
    \token_to_str:N \caption\ (but~you~can~in~the~main~tabular).\\
    If~you~go~on,~the~output~will~probably~be~erroneous.
  }
\__nicematrix_msg_new:nn { tabularnote~below~the~tabular }
  {
    \token_to_str:N \tabularnote\ forbidden\\
    You~can't~use~\token_to_str:N \tabularnote\ in~the~caption~
    of~your~tabular~because~the~caption~will~be~composed~below~
    the~tabular.~If~you~want~the~caption~above~the~tabular~use~the~
    key~'caption-above'~in~\token_to_str:N \NiceMatrixOptions.\\
    Your~\token_to_str:N \tabularnote\ will~be~discarded~and~
    no~similar~error~will~raised~in~this~document.
  }
\__nicematrix_msg_new:nn { Unknown~key~for~rules }
  {
    Unknown~key.\\
    There~is~only~two~keys~available~here:~width~and~color.\\
    Your~key~'\l_keys_key_str'~will~be~ignored.
  }
\__nicematrix_msg_new:nn { Unknown~key~for~rotate }
  {
    Unknown~key.\\
    The~only~key~available~here~is~'c'.\\
    Your~key~'\l_keys_key_str'~will~be~ignored.
  }
\__nicematrix_msg_new:nnn { Unknown~key~for~custom-line }
  {
    Unknown~key.\\
    The~key~'\l_keys_key_str'~is~unknown~in~a~'custom-line'.~
    It~you~go~on,~you~will~probably~have~other~errors. \\
    \c__nicematrix_available_keys_str
  }
  {
    The~available~keys~are~(in~alphabetic~order):~
    ccommand,~
    color,~
    command,~
    dotted,~
    letter,~
    multiplicity,~
    sep-color,~
    tikz,~and~total-width.
  }
\__nicematrix_msg_new:nnn { Unknown~key~for~xdots }
  {
    Unknown~key.\\
    The~key~'\l_keys_key_str'~is~unknown~for~a~command~for~drawing~dotted~rules.\\
    \c__nicematrix_available_keys_str
  }
  {
    The~available~keys~are~(in~alphabetic~order):~
    'color',~
    'horizontal-labels',~
    'inter',~
    'line-style',~
    'radius',~
    'shorten',~
    'shorten-end'~and~'shorten-start'.
  }
\__nicematrix_msg_new:nn { Unknown~key~for~rowcolors }
  {
    Unknown~key.\\
    As~for~now,~there~is~only~two~keys~available~here:~'cols'~and~'respect-blocks'~
    (and~you~try~to~use~'\l_keys_key_str')\\
    That~key~will~be~ignored.
  }
\__nicematrix_msg_new:nn { label~without~caption }
  {
    You~can't~use~the~key~'label'~in~your~'{NiceTabular}'~because~
    you~have~not~used~the~key~'caption'.~The~key~'label'~will~be~ignored.
  }
\__nicematrix_msg_new:nn { W~warning }
  {
    Line~\msg_line_number:.~The~cell~is~too~wide~for~your~column~'W'~
    (row~\int_use:N \c@iRow).
  }
\__nicematrix_msg_new:nn { Construct~too~large }
  {
    Construct~too~large.\\
    Your~command~\token_to_str:N #1
    can't~be~drawn~because~your~matrix~is~too~small.\\
    That~command~will~be~ignored.
  }
\__nicematrix_msg_new:nn { underscore~after~nicematrix }
  {
    Problem~with~'underscore'.\\
    The~package~'underscore'~should~be~loaded~before~'nicematrix'.~
    You~can~go~on~but~you~won't~be~able~to~write~something~such~as:\\
    '\token_to_str:N \Cdots\token_to_str:N _{n~\token_to_str:N \text{~times}}'.
  }
\__nicematrix_msg_new:nn { ampersand~in~light-syntax }
  {
    Ampersand~forbidden.\\
    You~can't~use~an~ampersand~(\token_to_str:N &)~to~separate~columns~because~
    ~the~key~'light-syntax'~is~in~force.~This~error~is~fatal.
  }
\__nicematrix_msg_new:nn { double-backslash~in~light-syntax }
  {
    Double~backslash~forbidden.\\
    You~can't~use~\token_to_str:N
    \\~to~separate~rows~because~the~key~'light-syntax'~
    is~in~force.~You~must~use~the~character~'\l__nicematrix_end_of_row_tl'~
    (set~by~the~key~'end-of-row').~This~error~is~fatal.
  }
\__nicematrix_msg_new:nn { hlines~with~color }
  {
    Incompatible~keys.\\
    You~can't~use~the~keys~'hlines',~'vlines'~or~'hvlines'~for~a~
    '\token_to_str:N \Block'~when~the~key~'color'~or~'draw'~is~used.\\
    Maybe~it~will~possible~in~future~version.\\
    Your~key~will~be~discarded.
  }
\__nicematrix_msg_new:nn { bad~value~for~baseline }
  {
    Bad~value~for~baseline.\\
    The~value~given~to~'baseline'~(\int_use:N \l_tmpa_int)~is~not~
    valid.~The~value~must~be~between~\int_use:N \l__nicematrix_first_row_int\ and~
    \int_use:N \g__nicematrix_row_total_int\ or~equal~to~'t',~'c'~or~'b'~or~of~
    the~form~'line-i'.\\
    A~value~of~1~will~be~used.
  }
\__nicematrix_msg_new:nn { ragged2e~not~loaded }
  {
    You~have~to~load~'ragged2e'~in~order~to~use~the~key~'\l_keys_key_str'~in~
    your~column~'\l__nicematrix_vpos_col_str'~(or~'X').~The~key~'\str_lowercase:V
    \l_keys_key_str'~will~be~used~instead.
  }
\__nicematrix_msg_new:nn { Invalid~name }
  {
    Invalid~name.\\
    You~can't~give~the~name~'\l_keys_value_tl'~to~a~\token_to_str:N
    \SubMatrix\ of~your~\__nicematrix_full_name_env:.\\
    A~name~must~be~accepted~by~the~regular~expression~[A-Za-z][A-Za-z0-9]*.\\
    This~key~will~be~ignored.
  }
\__nicematrix_msg_new:nn { Wrong~line~in~SubMatrix }
  {
    Wrong~line.\\
    You~try~to~draw~a~#1~line~of~number~'#2'~in~a~
    \token_to_str:N \SubMatrix\ of~your~\__nicematrix_full_name_env:\ but~that~
    number~is~not~valid.~It~will~be~ignored.
  }
\__nicematrix_msg_new:nn { Impossible~delimiter }
  {
    Impossible~delimiter.\\
    It's~impossible~to~draw~the~#1~delimiter~of~your~
    \token_to_str:N \SubMatrix\ because~all~the~cells~are~empty~
    in~that~column.
    \bool_if:NT \l__nicematrix_submatrix_slim_bool
      { ~Maybe~you~should~try~without~the~key~'slim'. } \\
    This~\token_to_str:N \SubMatrix\ will~be~ignored.
  }
\__nicematrix_msg_new:nn { width~without~X~columns }
  {
    You~have~used~the~key~'width'~but~you~have~put~no~'X'~column.~
    That~key~will~be~ignored.
  }
\__nicematrix_msg_new:nn { key~multiplicity~with~dotted }
  {
    Incompatible~keys. \\
    You~have~used~the~key~'multiplicity'~with~the~key~'dotted'~
    in~a~'custom-line'.~They~are~incompatible. \\
    The~key~'multiplicity'~will~be~discarded.
  }
\__nicematrix_msg_new:nn { empty~environment }
  {
    Empty~environment.\\
    Your~\__nicematrix_full_name_env:\ is~empty.~This~error~is~fatal.
  }
\__nicematrix_msg_new:nn { No~letter~and~no~command }
  {
    Erroneous~use.\\
    Your~use~of~'custom-line'~is~no-op~since~you~don't~have~used~the~
    key~'letter'~(for~a~letter~for~vertical~rules)~nor~the~keys~'command'~or~
    ~'ccommand'~(to~draw~horizontal~rules).\\
    However,~you~can~go~on.
  }
\__nicematrix_msg_new:nn { Forbidden~letter }
  {
    Forbidden~letter.\\
    You~can't~use~the~letter~'\l__nicematrix_letter_str'~for~a~customized~line.\\
    It~will~be~ignored.
  }
\__nicematrix_msg_new:nn { Several~letters }
  {
    Wrong~name.\\
    You~must~use~only~one~letter~as~value~for~the~key~'letter'~(and~you~
    have~used~'\l__nicematrix_letter_str').\\
    It~will~be~ignored.
  }
\__nicematrix_msg_new:nn { Delimiter~with~small }
  {
    Delimiter~forbidden.\\
    You~can't~put~a~delimiter~in~the~preamble~of~your~\__nicematrix_full_name_env:\
    because~the~key~'small'~is~in~force.\\
    This~error~is~fatal.
  }
\__nicematrix_msg_new:nn { unknown~cell~for~line~in~CodeAfter }
  {
    Unknown~cell.\\
    Your~command~\token_to_str:N\line\{#1\}\{#2\}~in~
    the~\token_to_str:N \CodeAfter\ of~your~\__nicematrix_full_name_env:\
    can't~be~executed~because~a~cell~doesn't~exist.\\
    This~command~\token_to_str:N \line\ will~be~ignored.
  }
\__nicematrix_msg_new:nnn { Duplicate~name~for~SubMatrix }
  {
    Duplicate~name.\\
    The~name~'#1'~is~already~used~for~a~\token_to_str:N \SubMatrix\
    in~this~\__nicematrix_full_name_env:.\\
    This~key~will~be~ignored.\\
    \bool_if:NF \g__nicematrix_messages_for_Overleaf_bool
      { For~a~list~of~the~names~already~used,~type~H~<return>. }
  }
  {
    The~names~already~defined~in~this~\__nicematrix_full_name_env:\ are:~
    \seq_use:Nnnn \g__nicematrix_submatrix_names_seq { ~and~ } { ,~ } { ~and~ }.
  }
\__nicematrix_msg_new:nn { r~or~l~with~preamble }
  {
    Erroneous~use.\\
    You~can't~use~the~key~'\l_keys_key_str'~in~your~\__nicematrix_full_name_env:.~
    You~must~specify~the~alignment~of~your~columns~with~the~preamble~of~
    your~\__nicematrix_full_name_env:.\\
    This~key~will~be~ignored.
  }
\__nicematrix_msg_new:nn { Hdotsfor~in~col~0 }
  {
    Erroneous~use.\\
    You~can't~use~\token_to_str:N \Hdotsfor\ in~an~exterior~column~of~
    the~array.~This~error~is~fatal.
  }
\__nicematrix_msg_new:nn { bad~corner }
  {
    Bad~corner.\\
    #1~is~an~incorrect~specification~for~a~corner~(in~the~key~
    'corners').~The~available~values~are:~NW,~SW,~NE~and~SE.\\
    This~specification~of~corner~will~be~ignored.
  }
\__nicematrix_msg_new:nn { bad~border }
  {
    Bad~border.\\
    \l_keys_key_str\space~is~an~incorrect~specification~for~a~border~
    (in~the~key~'borders'~of~the~command~\token_to_str:N \Block).~
    The~available~values~are:~left,~right,~top~and~bottom~(and~you~can~
    also~use~the~key~'tikz'
    \IfPackageLoadedTF { tikz }
      { }
      {~if~you~load~the~LaTeX~package~'tikz'}).\\
    This~specification~of~border~will~be~ignored.
  }
\__nicematrix_msg_new:nn { tikz~key~without~tikz }
  {
    Tikz~not~loaded.\\
    You~can't~use~the~key~'tikz'~for~the~command~'\token_to_str:N
    \Block'~because~you~have~not~loaded~tikz.~
    This~key~will~be~ignored.
  }
\__nicematrix_msg_new:nn { last-col~non~empty~for~NiceArray }
  {
    Erroneous~use.\\
    In~the~\__nicematrix_full_name_env:,~you~must~use~the~key~
    'last-col'~without~value.\\
    However,~you~can~go~on~for~this~time~
    (the~value~'\l_keys_value_tl'~will~be~ignored).
  }
\__nicematrix_msg_new:nn { last-col~non~empty~for~NiceMatrixOptions }
  {
    Erroneous~use.\\
    In~\token_to_str:N \NiceMatrixOptions,~you~must~use~the~key~
    'last-col'~without~value.\\
    However,~you~can~go~on~for~this~time~
    (the~value~'\l_keys_value_tl'~will~be~ignored).
  }
\__nicematrix_msg_new:nn { Block~too~large~1 }
  {
    Block~too~large.\\
    You~try~to~draw~a~block~in~the~cell~#1-#2~of~your~matrix~but~the~matrix~is~
    too~small~for~that~block. \\
  }
\__nicematrix_msg_new:nn { Block~too~large~2 }
  {
    Block~too~large.\\
    The~preamble~of~your~\__nicematrix_full_name_env:\ announces~\int_use:N
    \g__nicematrix_static_num_of_col_int\
    columns~but~you~use~only~\int_use:N \c@jCol\ and~that's~why~a~block~
    specified~in~the~cell~#1-#2~can't~be~drawn.~You~should~add~some~ampersands~
    (&)~at~the~end~of~the~first~row~of~your~
    \__nicematrix_full_name_env:.\\
    This~block~and~maybe~others~will~be~ignored.
  }
\__nicematrix_msg_new:nn { unknown~column~type }
  {
    Bad~column~type.\\
    The~column~type~'#1'~in~your~\__nicematrix_full_name_env:\
    is~unknown. \\
    This~error~is~fatal.
  }
\__nicematrix_msg_new:nn { unknown~column~type~S }
  {
    Bad~column~type.\\
    The~column~type~'S'~in~your~\__nicematrix_full_name_env:\ is~unknown. \\
    If~you~want~to~use~the~column~type~'S'~of~siunitx,~you~should~
    load~that~package. \\
    This~error~is~fatal.
  }
\__nicematrix_msg_new:nn { tabularnote~forbidden }
  {
    Forbidden~command.\\
    You~can't~use~the~command~\token_to_str:N\tabularnote\
    ~here.~This~command~is~available~only~in~
    \{NiceTabular\},~\{NiceTabular*\}~and~\{NiceTabularX\}~or~in~
    the~argument~of~a~command~\token_to_str:N \caption\ included~
    in~an~environment~{table}. \\
    This~command~will~be~ignored.
  }
\__nicematrix_msg_new:nn { borders~forbidden }
  {
    Forbidden~key.\\
    You~can't~use~the~key~'borders'~of~the~command~\token_to_str:N \Block\
    because~the~option~'rounded-corners'~
    is~in~force~with~a~non-zero~value.\\
    This~key~will~be~ignored.
  }
\__nicematrix_msg_new:nn { bottomrule~without~booktabs }
  {
    booktabs~not~loaded.\\
    You~can't~use~the~key~'tabular/bottomrule'~because~you~haven't~
    loaded~'booktabs'.\\
    This~key~will~be~ignored.
  }
\__nicematrix_msg_new:nn { enumitem~not~loaded }
  {
    enumitem~not~loaded.\\
    You~can't~use~the~command~\token_to_str:N\tabularnote\
    ~because~you~haven't~loaded~'enumitem'.\\
    All~the~commands~\token_to_str:N\tabularnote\ will~be~
    ignored~in~the~document.
  }
\__nicematrix_msg_new:nn { tikz~in~custom-line~without~tikz }
  {
    Tikz~not~loaded.\\
    You~have~used~the~key~'tikz'~in~the~definition~of~a~
    customized~line~(with~'custom-line')~but~tikz~is~not~loaded.~
    You~can~go~on~but~you~will~have~another~error~if~you~actually~
    use~that~custom~line.
  }
\__nicematrix_msg_new:nn { tikz~in~borders~without~tikz }
  {
    Tikz~not~loaded.\\
    You~have~used~the~key~'tikz'~in~a~key~'borders'~(of~a~
    command~'\token_to_str:N\Block')~but~tikz~is~not~loaded.~
    That~key~will~be~ignored.
  }
\__nicematrix_msg_new:nn { color~in~custom-line~with~tikz }
  {
    Erroneous~use.\\
    In~a~'custom-line',~you~have~used~both~'tikz'~and~'color',~
    which~is~forbidden~(you~should~use~'color'~inside~the~key~'tikz').~
    The~key~'color'~will~be~discarded.
  }
\__nicematrix_msg_new:nn { Wrong~last~row }
  {
    Wrong~number.\\
    You~have~used~'last-row=\int_use:N \l__nicematrix_last_row_int'~but~your~
    \__nicematrix_full_name_env:\ seems~to~have~\int_use:N \c@iRow \ rows.~
    If~you~go~on,~the~value~of~\int_use:N \c@iRow \ will~be~used~for~
    last~row.~You~can~avoid~this~problem~by~using~'last-row'~
    without~value~(more~compilations~might~be~necessary).
  }
\__nicematrix_msg_new:nn { Yet~in~env }
  {
    Nested~environments.\\
    Environments~of~nicematrix~can't~be~nested.\\
    This~error~is~fatal.
  }
\__nicematrix_msg_new:nn { Outside~math~mode }
  {
    Outside~math~mode.\\
    The~\__nicematrix_full_name_env:\ can~be~used~only~in~math~mode~
    (and~not~in~\token_to_str:N \vcenter).\\
    This~error~is~fatal.
  }
\__nicematrix_msg_new:nn { One~letter~allowed }
  {
    Bad~name.\\
    The~value~of~key~'\l_keys_key_str'~must~be~of~length~1.\\
    It~will~be~ignored.
  }
\__nicematrix_msg_new:nn { TabularNote~in~CodeAfter }
  {
    Environment~{TabularNote}~forbidden.\\
    You~must~use~{TabularNote}~at~the~end~of~your~{NiceTabular}~
    but~*before*~the~\token_to_str:N \CodeAfter.\\
    This~environment~{TabularNote}~will~be~ignored.
  }
\__nicematrix_msg_new:nn { varwidth~not~loaded }
  {
    varwidth~not~loaded.\\
    You~can't~use~the~column~type~'V'~because~'varwidth'~is~not~
    loaded.\\
    Your~column~will~behave~like~'p'.
  }
\__nicematrix_msg_new:nnn { Unknow~key~for~RulesBis }
  {
    Unkown~key.\\
    Your~key~'\l_keys_key_str'~is~unknown~for~a~rule.\\
    \c__nicematrix_available_keys_str
  }
  {
    The~available~keys~are~(in~alphabetic~order):~
    color,~
    dotted,~
    multiplicity,~
    sep-color,~
    tikz,~and~total-width.
  }

\__nicematrix_msg_new:nnn { Unknown~key~for~Block }
  {
    Unknown~key.\\
    The~key~'\l_keys_key_str'~is~unknown~for~the~command~\token_to_str:N
    \Block.\\ It~will~be~ignored. \\
    \c__nicematrix_available_keys_str
  }
  {
    The~available~keys~are~(in~alphabetic~order):~b,~B,~borders,~c,~draw,~fill,~
    hlines,~hvlines,~l,~line-width,~name,~opacity,~rounded-corners,~r,~
    respect-arraystretch,~t,~T,~tikz,~transparent~and~vlines.
  }
\__nicematrix_msg_new:nn { Version~of~siunitx~too~old }
  {
    siunitx~too~old.\\
    You~can't~use~'S'~columns~because~your~version~of~'siunitx'~
    is~too~old.~You~need~at~least~v~3.0.38~and~your~log~file~says:~"siunitx,~
    \use:c { ver @ siunitx.sty }". \\
    This~error~is~fatal.
  }
\__nicematrix_msg_new:nnn { Unknown~key~for~Brace }
  {
    Unknown~key.\\
    The~key~'\l_keys_key_str'~is~unknown~for~the~commands~\token_to_str:N
    \UnderBrace\ and~\token_to_str:N \OverBrace.\\
    It~will~be~ignored. \\
    \c__nicematrix_available_keys_str
  }
  {
    The~available~keys~are~(in~alphabetic~order):~color,~left-shorten,~
    right-shorten,~shorten~(which~fixes~both~left-shorten~and~
    right-shorten)~and~yshift.
  }
\__nicematrix_msg_new:nnn { Unknown~key~for~CodeAfter }
  {
    Unknown~key.\\
    The~key~'\l_keys_key_str'~is~unknown.\\
    It~will~be~ignored. \\
    \c__nicematrix_available_keys_str
  }
  {
    The~available~keys~are~(in~alphabetic~order):~
    delimiters/color,~
    rules~(with~the~subkeys~'color'~and~'width'),~
    sub-matrix~(several~subkeys)~
    and~xdots~(several~subkeys).~
    The~latter~is~for~the~command~\token_to_str:N \line.
  }
\__nicematrix_msg_new:nnn { Unknown~key~for~CodeBefore }
  {
    Unknown~key.\\
    The~key~'\l_keys_key_str'~is~unknown.\\
    It~will~be~ignored. \\
    \c__nicematrix_available_keys_str
  }
  {
    The~available~keys~are~(in~alphabetic~order):~
    create-cell-nodes,~
    delimiters/color~and~
    sub-matrix~(several~subkeys).
  }
\__nicematrix_msg_new:nnn { Unknown~key~for~SubMatrix }
  {
    Unknown~key.\\
    The~key~'\l_keys_key_str'~is~unknown.\\
    That~key~will~be~ignored. \\
    \c__nicematrix_available_keys_str
  }
  {
    The~available~keys~are~(in~alphabetic~order):~
    'delimiters/color',~
    'extra-height',~
    'hlines',~
    'hvlines',~
    'left-xshift',~
    'name',~
    'right-xshift',~
    'rules'~(with~the~subkeys~'color'~and~'width'),~
    'slim',~
    'vlines'~and~'xshift'~(which~sets~both~'left-xshift'~
    and~'right-xshift').\\
  }
\__nicematrix_msg_new:nnn { Unknown~key~for~notes }
  {
    Unknown~key.\\
    The~key~'\l_keys_key_str'~is~unknown.\\
    That~key~will~be~ignored. \\
    \c__nicematrix_available_keys_str
  }
  {
    The~available~keys~are~(in~alphabetic~order):~
    bottomrule,~
    code-after,~
    code-before,~
    detect-duplicates,~
    enumitem-keys,~
    enumitem-keys-para,~
    para,~
    label-in-list,~
    label-in-tabular~and~
    style.
  }
\__nicematrix_msg_new:nnn { Unknown~key~for~RowStyle }
  {
    Unknown~key.\\
    The~key~'\l_keys_key_str'~is~unknown~for~the~command~
    \token_to_str:N \RowStyle. \\
    That~key~will~be~ignored. \\
    \c__nicematrix_available_keys_str
  }
  {
    The~available~keys~are~(in~alphabetic~order):~
    'bold',~
    'cell-space-top-limit',~
    'cell-space-bottom-limit',~
    'cell-space-limits',~
    'color',~
    'nb-rows'~and~
    'rowcolor'.
  }
\__nicematrix_msg_new:nnn { Unknown~key~for~NiceMatrixOptions }
  {
    Unknown~key.\\
    The~key~'\l_keys_key_str'~is~unknown~for~the~command~
    \token_to_str:N \NiceMatrixOptions. \\
    That~key~will~be~ignored. \\
    \c__nicematrix_available_keys_str
  }
  {
    The~available~keys~are~(in~alphabetic~order):~
    allow-duplicate-names,~
    caption-above,~
    cell-space-bottom-limit,~
    cell-space-limits,~
    cell-space-top-limit,~
    code-for-first-col,~
    code-for-first-row,~
    code-for-last-col,~
    code-for-last-row,~
    corners,~
    custom-key,~
    create-extra-nodes,~
    create-medium-nodes,~
    create-large-nodes,~
    delimiters~(several~subkeys),~
    end-of-row,~
    first-col,~
    first-row,~
    hlines,~
    hvlines,~
    hvlines-except-borders,~
    last-col,~
    last-row,~
    left-margin,~
    light-syntax,~
    matrix/columns-type,~
    notes~(several~subkeys),~
    nullify-dots,~
    pgf-node-code,~
    renew-dots,~
    renew-matrix,~
    respect-arraystretch,~
    rounded-corners,~
    right-margin,~
    rules~(with~the~subkeys~'color'~and~'width'),~
    small,~
    sub-matrix~(several~subkeys),~
    vlines,~
    xdots~(several~subkeys).
  }
\__nicematrix_msg_new:nnn { Unknown~key~for~NiceArray }
  {
    Unknown~key.\\
    The~key~'\l_keys_key_str'~is~unknown~for~the~environment~
    \{NiceArray\}. \\
    That~key~will~be~ignored. \\
    \c__nicematrix_available_keys_str
  }
  {
    The~available~keys~are~(in~alphabetic~order):~
    b,~
    baseline,~
    c,~
    cell-space-bottom-limit,~
    cell-space-limits,~
    cell-space-top-limit,~
    code-after,~
    code-for-first-col,~
    code-for-first-row,~
    code-for-last-col,~
    code-for-last-row,~
    color-inside,~
    columns-width,~
    corners,~
    create-extra-nodes,~
    create-medium-nodes,~
    create-large-nodes,~
    extra-left-margin,~
    extra-right-margin,~
    first-col,~
    first-row,~
    hlines,~
    hvlines,~
    hvlines-except-borders,~
    last-col,~
    last-row,~
    left-margin,~
    light-syntax,~
    name,~
    nullify-dots,~
    pgf-node-code,~
    renew-dots,~
    respect-arraystretch,~
    right-margin,~
    rounded-corners,~
    rules~(with~the~subkeys~'color'~and~'width'),~
    small,~
    t,~
    vlines,~
    xdots/color,~
    xdots/shorten-start,~
    xdots/shorten-end,~
    xdots/shorten~and~
    xdots/line-style.
  }
\__nicematrix_msg_new:nnn { Unknown~key~for~NiceMatrix }
  {
    Unknown~key.\\
    The~key~'\l_keys_key_str'~is~unknown~for~the~
    \__nicematrix_full_name_env:. \\
    That~key~will~be~ignored. \\
    \c__nicematrix_available_keys_str
  }
  {
    The~available~keys~are~(in~alphabetic~order):~
    b,~
    baseline,~
    c,~
    cell-space-bottom-limit,~
    cell-space-limits,~
    cell-space-top-limit,~
    code-after,~
    code-for-first-col,~
    code-for-first-row,~
    code-for-last-col,~
    code-for-last-row,~
    color-inside,~
    columns-type,~
    columns-width,~
    corners,~
    create-extra-nodes,~
    create-medium-nodes,~
    create-large-nodes,~
    extra-left-margin,~
    extra-right-margin,~
    first-col,~
    first-row,~
    hlines,~
    hvlines,~
    hvlines-except-borders,~
    l,~
    last-col,~
    last-row,~
    left-margin,~
    light-syntax,~
    name,~
    nullify-dots,~
    pgf-node-code,~
    r,~
    renew-dots,~
    respect-arraystretch,~
    right-margin,~
    rounded-corners,~
    rules~(with~the~subkeys~'color'~and~'width'),~
    small,~
    t,~
    vlines,~
    xdots/color,~
    xdots/shorten-start,~
    xdots/shorten-end,~
    xdots/shorten~and~
    xdots/line-style.
  }
\__nicematrix_msg_new:nnn { Unknown~key~for~NiceTabular }
  {
    Unknown~key.\\
    The~key~'\l_keys_key_str'~is~unknown~for~the~environment~
    \{NiceTabular\}. \\
    That~key~will~be~ignored. \\
    \c__nicematrix_available_keys_str
  }
  {
    The~available~keys~are~(in~alphabetic~order):~
    b,~
    baseline,~
    c,~
    caption,~
    cell-space-bottom-limit,~
    cell-space-limits,~
    cell-space-top-limit,~
    code-after,~
    code-for-first-col,~
    code-for-first-row,~
    code-for-last-col,~
    code-for-last-row,~
    color-inside,~
    columns-width,~
    corners,~
    custom-line,~
    create-extra-nodes,~
    create-medium-nodes,~
    create-large-nodes,~
    extra-left-margin,~
    extra-right-margin,~
    first-col,~
    first-row,~
    hlines,~
    hvlines,~
    hvlines-except-borders,~
    label,~
    last-col,~
    last-row,~
    left-margin,~
    light-syntax,~
    name,~
    notes~(several~subkeys),~
    nullify-dots,~
    pgf-node-code,~
    renew-dots,~
    respect-arraystretch,~
    right-margin,~
    rounded-corners,~
    rules~(with~the~subkeys~'color'~and~'width'),~
    short-caption,~
    t,~
    tabularnote,~
    vlines,~
    xdots/color,~
    xdots/shorten-start,~
    xdots/shorten-end,~
    xdots/shorten~and~
    xdots/line-style.
  }
\__nicematrix_msg_new:nnn { Duplicate~name }
  {
    Duplicate~name.\\
    The~name~'\l_keys_value_tl'~is~already~used~and~you~shouldn't~use~
    the~same~environment~name~twice.~You~can~go~on,~but,~
    maybe,~you~will~have~incorrect~results~especially~
    if~you~use~'columns-width=auto'.~If~you~don't~want~to~see~this~
    message~again,~use~the~key~'allow-duplicate-names'~in~
    '\token_to_str:N \NiceMatrixOptions'.\\
    \bool_if:NF \g__nicematrix_messages_for_Overleaf_bool
      { For~a~list~of~the~names~already~used,~type~H~<return>. }
  }
  {
    The~names~already~defined~in~this~document~are:~
    \seq_use:Nnnn \g__nicematrix_names_seq { ~and~ } { ,~ } { ~and~ }.
  }
\__nicematrix_msg_new:nn { Option~auto~for~columns-width }
  {
    Erroneous~use.\\
    You~can't~give~the~value~'auto'~to~the~key~'columns-width'~here.~
    That~key~will~be~ignored.
  }

\endinput
%%
%% End of file `nicematrix.sty'.
