# Supplementary material for: Collaborative and privacy-enhancing workflows on a clinical data warehouse: an example developing natural language processing pipelines to detect medical conditions
Source: J Am Med Inform Assoc. 2024 Apr 4;31(6):1280–90. doi: 10.1093/jamia/ocae069 (PMC11105139; doi:10.1093/jamia/ocae069)
Supplement: ocae069_Supplementary_Data [file ocae069_supplementary_data.zip › ocae069_Supplementary_Data/main_latex_proofred/reference.bib]

@article{topol2019high,
  title={High-performance medicine: the convergence of human and artificial intelligence},
  author={Topol, Eric J},
  journal={Nature medicine},
  volume={25},
  number={1},
  pages={44--56},
  year={2019},
  publisher={Nature Publishing Group US New York}
}
@article{moor2023foundation,
  title={Foundation models for generalist medical artificial intelligence},
  author={Moor, Michael and Banerjee, Oishi and Abad, Zahra Shakeri Hossein and Krumholz, Harlan M and Leskovec, Jure and Topol, Eric J and Rajpurkar, Pranav},
  journal={Nature},
  volume={616},
  number={7956},
  pages={259--265},
  year={2023},
  publisher={Nature Publishing Group UK London}
}

@misc{nstc2023,
  title = {NATIONAL STRATEGY TO ADVANCE PRIVACY-PRESERVING DATA SHARING AND ANALYTICS},
  author = {National Science and Technology Concil},
  howpublished  =  {\url{https://www.whitehouse.gov/wp-content/uploads/2023/03/National-Strategy-to-Advance-Privacy-Preserving-Data-Sharing-and-Analytics.pdf}},
  note = {Accessed: 20-7-2023},
}

@article{lehman2023we,
  title={Do We Still Need Clinical Language Models?},
  author={Lehman, Eric and Hernandez, Evan and Mahajan, Diwakar and Wulff, Jonas and Smith, Micah J and Ziegler, Zachary and Nadler, Daniel and Szolovits, Peter and Johnson, Alistair and Alsentzer, Emily},
  journal={arXiv preprint arXiv:2302.08091},
  year={2023}
}

@inproceedings{carlini2021extracting,
  title={Extracting training data from large language models},
  author={Carlini, Nicholas and Tramer, Florian and Wallace, Eric and Jagielski, Matthew and Herbert-Voss, Ariel and Lee, Katherine and Roberts, Adam and Brown, Tom and Song, Dawn and Erlingsson, Ulfar and others},
  booktitle={30th USENIX Security Symposium (USENIX Security 21)},
  pages={2633--2650},
  year={2021}
}

@article{manuel2010importance,
  title={Importance of accurately identifying disease in studies using electronic health records},
  author={Manuel, Douglas G and Rosella, Laura C and Stukel, Th{\'e}r{\`e}se A},
  journal={Bmj},
  volume={341},
  year={2010},
  publisher={British Medical Journal Publishing Group}
}

@article{sheikhalishahi2019natural,
  title={Natural language processing of clinical notes on chronic diseases: systematic review},
  author={Sheikhalishahi, Seyedmostafa and Miotto, Riccardo and Dudley, Joel T and Lavelli, Alberto and Rinaldi, Fabio and Osmani, Venet and others},
  journal={JMIR medical informatics},
  volume={7},
  number={2},
  pages={e12239},
  year={2019},
  publisher={JMIR Publications Inc., Toronto, Canada}
}

@article{lampros2020association,
  title={Association des comorbidit{\'e}s psychiatriques avec la dur{\'e}e de s{\'e}jour des patients en m{\'e}decine interne d’aval des urgences},
  author={Lampros, Alexandre and Montardi, Camille and Journeau, Louis and Georgin-Lavialle, Sophie and Hanslik, Thomas and Dhote, Robin and Goujard, C{\'e}cile and Le Jeunne, Claire and Mahe, Isabelle and Papo, Thomas and others},
  journal={La Revue de M{\'e}decine Interne},
  volume={41},
  number={6},
  pages={360--367},
  year={2020},
  publisher={Elsevier}
}

@article{charlson1987new,
  title={A new method of classifying prognostic comorbidity in longitudinal studies: development and validation},
  author={Charlson, Mary E and Pompei, Peter and Ales, Kathy L and MacKenzie, C Ronald},
  journal={Journal of chronic diseases},
  volume={40},
  number={5},
  pages={373--383},
  year={1987},
  publisher={Elsevier}
}

@article{deyo1992adapting,
  title={Adapting a clinical comorbidity index for use with ICD-9-CM administrative databases},
  author={Deyo, Richard A and Cherkin, Daniel C and Ciol, Marcia A},
  journal={Journal of clinical epidemiology},
  volume={45},
  number={6},
  pages={613--619},
  year={1992},
  publisher={Elsevier}
}

@article{sundararajan2004new,
  title={New ICD-10 version of the Charlson comorbidity index predicted in-hospital mortality},
  author={Sundararajan, Vijaya and Henderson, Toni and Perry, Catherine and Muggivan, Amanda and Quan, Hude and Ghali, William A},
  journal={Journal of clinical epidemiology},
  volume={57},
  number={12},
  pages={1288--1294},
  year={2004},
  publisher={Elsevier}
}

@inproceedings{chuang2002comparison,
  title={A comparison of the Charlson comorbidities derived from medical language processing and administrative data.},
  author={Chuang, Jen-Hsiang and Friedman, Carol and Hripcsak, George},
  booktitle={Proceedings of the AMIA Symposium},
  pages={160},
  year={2002},
  organization={American Medical Informatics Association}
}

@article{singh2012derivation,
  doi = {10.1016/j.mayocp.2012.04.015},
  url = {https://doi.org/10.1016/j.mayocp.2012.04.015},
  year = {2012},
  month = sep,
  publisher = {Elsevier {BV}},
  volume = {87},
  number = {9},
  pages = {817--824},
  author = {Balwinder Singh and Amandeep Singh and Adil Ahmed and Gregory A. Wilson and Brian W. Pickering and Vitaly Herasevich and Ognjen Gajic and Guangxi Li},
  title = {Derivation and Validation of Automated Electronic Search Strategies to Extract Charlson Comorbidities From Electronic Medical Records},
  journal = {Mayo Clinic Proceedings}
}

@article{salmasian2013deriving,
  title={Deriving comorbidities from medical records using natural language processing},
  author={Salmasian, Hojjat and Freedberg, Daniel E and Friedman, Carol},
  journal={Journal of the American Medical Informatics Association},
  volume={20},
  number={e2},
  pages={e239--e242},
  year={2013},
  publisher={BMJ Publishing Group BMA House, Tavistock Square, London, WC1H 9JR}
}

@article{shek2021machine,
  title={Machine learning-enabled multitrust audit of stroke comorbidities using natural language processing},
  author={Shek, Anthony and Jiang, Zhilin and Teo, James and Au Yeung, Joshua and Bhalla, Ajay and Richardson, Mark P and Mah, Yee},
  journal={European Journal of Neurology},
  volume={28},
  number={12},
  pages={4090--4097},
  year={2021},
  publisher={Wiley Online Library}
}

@article{dwork2014algorithmic,
  title={The algorithmic foundations of differential privacy},
  author={Dwork, Cynthia and Roth, Aaron and others},
  journal={Foundations and Trends{\textregistered} in Theoretical Computer Science},
  volume={9},
  number={3--4},
  pages={211--407},
  year={2014},
  publisher={Now Publishers, Inc.}
}

@inproceedings{dalloux2019speculation,
  title={Speculation and negation detection in French biomedical corpora},
  author={Dalloux, Cl{\'e}ment and Claveau, Vincent and Grabar, Natalia},
  booktitle={RANLP 2019-Recent Advances in Natural Language Processing},
  pages={1--10},
  year={2019}
}

@article{berman2021natural,
  title={Natural language processing for the assessment of cardiovascular disease comorbidities: The cardio-Canary comorbidity project},
  author={Berman, Adam N and Biery, David W and Ginder, Curtis and Hulme, Olivia L and Marcusa, Daniel and Leiva, Orly and Wu, Wanda Y and Cardin, Nicholas and Hainer, Jon and Bhatt, Deepak L and others},
  journal={Clinical Cardiology},
  volume={44},
  number={9},
  pages={1296--1304},
  year={2021},
  publisher={Wiley Online Library}
}

@article{lee2021electronic,
  title={Electronic medical record--based case phenotyping for the charlson conditions: Scoping review},
  author={Lee, Seungwon and Doktorchik, Chelsea and Martin, Elliot Asher and D'Souza, Adam Giles and Eastwood, Cathy and Shaheen, Abdel Aziz and Naugler, Christopher and Lee, Joon and Quan, Hude},
  journal={JMIR medical informatics},
  volume={9},
  number={2},
  pages={e23934},
  year={2021},
  publisher={JMIR Publications Toronto, Canada}
}

@article{turchin2021using,
  title={Using natural language processing to measure and improve quality of diabetes care: a systematic review},
  author={Turchin, Alexander and Florez Builes, Luisa F},
  journal={Journal of Diabetes Science and Technology},
  volume={15},
  number={3},
  pages={553--560},
  year={2021},
  publisher={SAGE Publications Sage CA: Los Angeles, CA}
}

@inproceedings{dos2018initial,
  title={An initial investigation of the charlson comorbidity index regression based on clinical notes},
  author={dos Santos, Henrique Dias Pereira and Ulbrich, Ana Helena DPS and Woloszyn, Vinicius and Vieira, Renata},
  booktitle={2018 IEEE 31st International Symposium on Computer-Based Medical Systems (CBMS)},
  pages={6--11},
  year={2018},
  organization={IEEE}
}

@article{zheng2016web,
  title={Web-based real-time case finding for the population health management of patients with Diabetes Mellitus: A prospective validation of the natural language processing--based algorithm with statewide electronic medical records},
  author={Zheng, Le and Wang, Yue and Hao, Shiying and Shin, Andrew Y and Jin, Bo and Ngo, Anh D and Jackson-Browne, Medina S and Feller, Daniel J and Fu, Tianyun and Zhang, Karena and others},
  journal={JMIR medical informatics},
  volume={4},
  number={4},
  pages={e6328},
  year={2016},
  publisher={JMIR Publications Inc., Toronto, Canada}
}

@article{dura2022learning,
  title={Learning structures of the French clinical language: development and validation of word embedding models using 21 million clinical reports from electronic health records},
  author={Dura, Basile and Jean, Charline and Tannier, Xavier and Calliger, Alice and Bey, Romain and Neuraz, Antoine and Flicoteaux, R{\'e}mi},
  journal={arXiv preprint arXiv:2207.12940},
  year={2022}
}

@article{lee2020biobert,
  title={BioBERT: a pre-trained biomedical language representation model for biomedical text mining},
  author={Lee, Jinhyuk and Yoon, Wonjin and Kim, Sungdong and Kim, Donghyeon and Kim, Sunkyu and So, Chan Ho and Kang, Jaewoo},
  journal={Bioinformatics},
  volume={36},
  number={4},
  pages={1234--1240},
  year={2020},
  publisher={Oxford University Press}
}
@article{labrak2023drbert,
  title={Drbert: A robust pre-trained model in french for biomedical and clinical domains},
  author={Labrak, Yanis and Bazoge, Adrien and Dufour, Richard and Rouvier, Mickael and Morin, Emmanuel and Daille, B{\'e}atrice and Gourraud, Pierre-Antoine},
  journal={bioRxiv},
  pages={2023--04},
  year={2023},
  publisher={Cold Spring Harbor Laboratory}
}

@article{kempf2021new,
  title={New cancer cases at the time of SARS-Cov2 pandemic and related public health policies: a persistent and concerning decrease long after the end of the national lockdown},
  author={Kempf, Emmanuelle and Lam{\'e}, Guillaume and Layese, Richard and Priou, Sonia and Chatellier, Gilles and Chaieb, Hedi and Benderra, Marc-Antoine and Bellamine, Ali and Bey, Romain and Br{\'e}ant, St{\'e}phane and others},
  journal={European Journal of Cancer},
  volume={150},
  pages={260--267},
  year={2021},
  publisher={Elsevier}
}

@inproceedings{melis2019exploiting,
  title={Exploiting unintended feature leakage in collaborative learning},
  author={Melis, Luca and Song, Congzheng and De Cristofaro, Emiliano and Shmatikov, Vitaly},
  booktitle={2019 IEEE symposium on security and privacy (SP)},
  pages={691--706},
  year={2019},
  organization={IEEE}
}

@article{rieke2020future,
  title={The future of digital health with federated learning},
  author={Rieke, Nicola and Hancox, Jonny and Li, Wenqi and Milletari, Fausto and Roth, Holger R and Albarqouni, Shadi and Bakas, Spyridon and Galtier, Mathieu N and Landman, Bennett A and Maier-Hein, Klaus and others},
  journal={NPJ digital medicine},
  volume={3},
  number={1},
  pages={119},
  year={2020},
  publisher={Nature Publishing Group UK London}
}
@article{ford2016extracting,
  title={Extracting information from the text of electronic medical records to improve case detection: a systematic review},
  author={Ford, Elizabeth and Carroll, John A and Smith, Helen E and Scott, Donia and Cassell, Jackie A},
  journal={Journal of the American Medical Informatics Association},
  volume={23},
  number={5},
  pages={1007--1015},
  year={2016},
  publisher={Oxford University Press}
}

@article{wang2018clinical,
  title={Clinical information extraction applications: a literature review},
  author={Wang, Yanshan and Wang, Liwei and Rastegar-Mojarad, Majid and Moon, Sungrim and Shen, Feichen and Afzal, Naveed and Liu, Sijia and Zeng, Yuqun and Mehrabi, Saeed and Sohn, Sunghwan and others},
  journal={Journal of biomedical informatics},
  volume={77},
  pages={34--49},
  year={2018},
  publisher={Elsevier}
}

@article{kraljevic2021multi,
  title={Multi-domain clinical natural language processing with medcat: the medical concept annotation toolkit},
  author={Kraljevic, Zeljko and Searle, Thomas and Shek, Anthony and Roguski, Lukasz and Noor, Kawsar and Bean, Daniel and Mascio, Aurelie and Zhu, Leilei and Folarin, Amos A and Roberts, Angus and others},
  journal={Artificial intelligence in medicine},
  volume={117},
  pages={102083},
  year={2021},
  publisher={Elsevier}
}

@article{gorinski2019named,
  title={Named entity recognition for electronic health records: a comparison of rule-based and machine learning approaches},
  author={Gorinski, Philip John and Wu, Honghan and Grover, Claire and Tobin, Richard and Talbot, Conn and Whalley, Heather and Sudlow, Cathie and Whiteley, William and Alex, Beatrice},
  journal={arXiv preprint arXiv:1903.03985},
  year={2019}
}

@article{jouffroy2021hybrid,
  title={Hybrid deep learning for medication-related information extraction from clinical texts in French: MedExt algorithm development study},
  author={Jouffroy, Jordan and Feldman, Sarah F and Lerner, Ivan and Rance, Bastien and Burgun, Anita and Neuraz, Antoine and others},
  journal={JMIR medical informatics},
  volume={9},
  number={3},
  pages={e17934},
  year={2021},
  publisher={JMIR Publications Inc., Toronto, Canada}
}

@article{neveol2018clinical,
  title={Clinical natural language processing in languages other than english: opportunities and challenges},
  author={N{\'e}v{\'e}ol, Aur{\'e}lie and Dalianis, Hercules and Velupillai, Sumithra and Savova, Guergana and Zweigenbaum, Pierre},
  journal={Journal of biomedical semantics},
  volume={9},
  number={1},
  pages={1--13},
  year={2018},
  publisher={BioMed Central}
}

@article{knowles2021we,
  title={We need to talk about the lack of investment in digital research infrastructure},
  author={Knowles, Rebecca and Mateen, Bilal A and Yehudi, Yo},
  journal={Nature Computational Science},
  volume={1},
  number={3},
  pages={169--171},
  year={2021},
  publisher={Nature Publishing Group US New York}
}

@inproceedings{carlini2019secret,
  title={The secret sharer: Evaluating and testing unintended memorization in neural networks},
  author={Carlini, Nicholas and Liu, Chang and Erlingsson, {\'U}lfar and Kos, Jernej and Song, Dawn},
  booktitle={28th USENIX Security Symposium (USENIX Security 19)},
  pages={267--284},
  year={2019}
}

@misc{gdpr2016,
  title = {REGULATION (EU) 2016/679},
  author = {The European Parliament and the Concil of the European Union},
  howpublished  =  {\url{https://eur-lex.europa.eu/eli/reg/2016/679/oj}},
  note = {Accessed: 20-7-2023},
}

@article{benchimol2015reporting,
  title={The REporting of studies Conducted using Observational Routinely-collected health Data (RECORD) statement},
  author={Benchimol, Eric I and Smeeth, Liam and Guttmann, Astrid and Harron, Katie and Moher, David and Petersen, Irene and S{\o}rensen, Henrik T and von Elm, Erik and Langan, Sin{\'e}ad M and RECORD Working Committee},
  journal={PLoS medicine},
  volume={12},
  number={10},
  pages={e1001885},
  year={2015},
  publisher={Public Library of Science San Francisco, CA USA}
}

@article{bey2020fold,
  title={Fold-stratified cross-validation for unbiased and privacy-preserving federated learning},
  author={Bey, Romain and Goussault, Romain and Grolleau, Fran{\c{c}}ois and Benchoufi, Mehdi and Porcher, Rapha{\"e}l},
  journal={Journal of the American Medical Informatics Association},
  volume={27},
  number={8},
  pages={1244--1251},
  year={2020},
  publisher={Oxford University Press}
}

@article{murphy2010serving,
  title={Serving the enterprise and beyond with informatics for integrating biology and the bedside (i2b2)},
  author={Murphy, Shawn N and Weber, Griffin and Mendis, Michael and Gainer, Vivian and Chueh, Henry C and Churchill, Susanne and Kohane, Isaac},
  journal={Journal of the American Medical Informatics Association},
  volume={17},
  number={2},
  pages={124--130},
  year={2010},
  publisher={BMJ Group}
}

@misc{edsnlp,
  author       = {Dura, Basile and
                  Wajsburt, Perceval and
                  Petit-Jean, Thomas and
                  Cohen, Ariel and
                  Jean, Charline and
                  Bey, Romain},
  title        = {{EDS-NLP: efficient information extraction from 
                   French clinical notes}},
  month        = jul,
  year         = 2023,
  publisher    = {Zenodo},
  version      = {v0.8.1.post},
  doi          = {10.5281/zenodo.8169067},
  url          = {https://doi.org/10.5281/zenodo.8169067}
}

@article{martin2019camembert,
  title={CamemBERT: a tasty French language model},
  author={Martin, Louis and Muller, Benjamin and Su{\'a}rez, Pedro Javier Ortiz and Dupont, Yoann and Romary, Laurent and de La Clergerie, {\'E}ric Villemonte and Seddah, Djam{\'e} and Sagot, Beno{\^\i}t},
  journal={arXiv preprint arXiv:1911.03894},
  year={2019}
}

@article{quan2011updating,
  title={Updating and validating the Charlson comorbidity index and score for risk adjustment in hospital discharge abstracts using data from 6 countries},
  author={Quan, Hude and Li, Bing and Couris, Chantal M and Fushimi, Kiyohide and Graham, Patrick and Hider, Phil and Januel, Jean-Marie and Sundararajan, Vijaya},
  journal={American journal of epidemiology},
  volume={173},
  number={6},
  pages={676--682},
  year={2011},
  publisher={Oxford University Press}
}

@inproceedings{aggarwal2005k,
  title={On k-anonymity and the curse of dimensionality},
  author={Aggarwal, Charu C},
  booktitle={VLDB},
  volume={5},
  pages={901--909},
  year={2005}
}

@article{tannier2023development,
  title={Development and validation of a natural language processing algorithm to pseudonymize documents in the context of a clinical data warehouse},
  author={Tannier, Xavier and Wajsb{\"u}rt, Perceval and Calliger, Alice and Dura, Basile and Mouchet, Alexandre and Hilka, Martin and Bey, Romain},
  journal={arXiv preprint arXiv:2303.13451},
  year={2023},
  note={Accepted in Methods of Information in Medicine}
}

@article{montjoye2017solving,
  title={Solving artificial intelligence’s privacy problem},
  author={Montjoye, Yves-Alexandre de and Farzanehfar, Ali and Hendrickx, Julien and Rocher, Luc},
  journal={Field Actions Science Reports. The journal of field actions},
  volume={Special Issue 17},
  pages={80--83},
  year={2017},
  publisher={Institut Veolia}
}

@article{rocher2019estimating,
  title={Estimating the success of re-identifications in incomplete datasets using generative models},
  author={Rocher, Luc and Hendrickx, Julien M and De Montjoye, Yves-Alexandre},
  journal={Nature communications},
  volume={10},
  number={1},
  pages={1--9},
  year={2019},
  publisher={Nature Publishing Group}
}

@article{montjoye2018privacy,
  title={On the privacy-conscientious use of mobile phone data},
  author={De Montjoye, Yves-Alexandre and Gambs, S{\'e}bastien and Blondel, Vincent and Canright, Geoffrey and De Cordes, Nicolas and Deletaille, S{\'e}bastien and Eng{\o}-Monsen, Kenth and Garcia-Herranz, Manuel and Kendall, Jake and Kerry, Cameron and others},
  journal={Scientific data},
  volume={5},
  number={1},
  pages={1--6},
  year={2018},
  publisher={Nature Publishing Group}
}

@inproceedings{fort2010influence,
  title={Influence of pre-annotation on POS-tagged corpus development},
  author={Fort, Kar{\"e}n and Sagot, Beno{\^\i}t},
  booktitle={The fourth ACL linguistic annotation workshop},
  pages={56--63},
  year={2010}
}

@article{chapman2001simple,
  title={A simple algorithm for identifying negated findings and diseases in discharge summaries},
  author={Chapman, Wendy W and Bridewell, Will and Hanbury, Paul and Cooper, Gregory F and Buchanan, Bruce G},
  journal={Journal of biomedical informatics},
  volume={34},
  number={5},
  pages={301--310},
  year={2001},
  publisher={Elsevier}
}

@software{petitjean2023nlp,
  author       = {Petit-Jean, Thomas and Bey, Romain},
  title        = {aphp-datascience/study-collaborative-workflow-nlp: v1.0.0, doi: 10.5281/zenodo.8328741, url: https://doi.org/10.5281/zenodo.8328741},
  month        = aug,
  year         = 2023,
  publisher    = {Zenodo},
  version      = {v1.0.0},
  doi          = {10.5281/zenodo.8328741},
  url          = {https://doi.org/10.5281/zenodo.8328741}
}
