# Supplementary material for: Collaborative and privacy-enhancing workflows on a clinical data warehouse: an example developing natural language processing pipelines to detect medical conditions
Source: J Am Med Inform Assoc. 2024 Apr 4;31(6):1280–90. doi: 10.1093/jamia/ocae069 (PMC11105139; doi:10.1093/jamia/ocae069)
Supplement: ocae069_Supplementary_Data [file ocae069_supplementary_data.zip › ocae069_Supplementary_Data/main_latex_proofred/tables/t1.tex]

\begin{table*}[t]
\makebox[\textwidth]{
    \centering
    \begin{NiceTabular}{lrrrrrrrr}[
    caption = {Composition of the validation dataset sampled in the three disease-specific cohorts. For each condition, the number of clinical notes with at least one validated entity is shown along with, for those notes, the mean number of validated entities per note (in brackets). For instance, in the cardiology cohort, 12 discharge summaries mention a myocardial infarction, and on average 3.3 validated entities are present within each one of them.},
    label = table1]
        \CodeBefore
        \rowcolor{LightGray}{24}
        %\rowcolors{3}{LightGray}{}
        \columncolor{Gray}{8-9}
        \Body
        \toprule
        \RowStyle{\bfseries}
        \Block{1-1}{} &
        \Block{1-2}{Cardiology cohort} & &
        \Block{1-2}{Oncology cohort} & &
        \Block{1-2}{Rheumatology cohort} & &
        \Block{1-2}{Overall cohort} & \\
        \cmidrule(rl){2-3}
        \cmidrule(rl){4-5}
        \cmidrule(rl){6-7}
        \cmidrule(rl){8-9}
        \RowStyle{\bfseries}
        Stay type & inpatient & outpatient & inpatient & outpatient & inpatient & outpatient & inpatient & outpatient \\
        \midrule
        \textbf{Age at admission}            & 84.6 (7.3) & 80.9 (6.9) & 61.4 (18.7)  & 61.9 (15.2) & 57.5 (19.4)  & 53.4 (19.2) & 67.8 (20.0)  & 65.4 (18.6)  \\
        \textbf{Gender distribution (M-F)}   & 48 - 52    & 48 - 52    & 60 - 40      & 46 - 54     & 50 - 50      & 36 - 64     & 52 - 47      & 43 - 56      \\
        \textbf{Total annotated records}     & 50         & 50         & 50           & 50          & 50           & 50          & 50           & 50           \\
        \midrule
        \textbf{Myocardial infarction}       & 12 (3.3)   & 9 (2.1)    & 8 (3.0)      & 2 (1.0)     & 8 (3.1)      & 2 (2.0)     & 28 (3.2)     & 13 (1.9)     \\
        \textbf{Congestive heart failure}    & 34 (6.0)   & 21 (2.7)   & 11 (4.5)     & 1 (4.0)     & 13 (4.9)     & 2 (1.0)     & 58 (5.5)     & 24 (2.6)     \\
        \textbf{Peripheral vascular disease} & 37 (1.8)   & 17 (1.9)   & 25 (2.2)     & 7 (1.3)     & 28 (2.5)     & 10 (2.2)    & 90 (2.1)     & 34 (1.9)     \\
        \textbf{Cerebrovascular disease}     & 9 (1.7)    & 4 (1.8)    & 3 (1.7)      & 2 (1.5)     & 12 (4.9)     & 3 (1.3)     & 24 (3.3)     & 9 (1.6)      \\
        \textbf{Dementia}                    & 13 (1.6)   & 2 (2.5)    & 3 (1.3)      & 0           & 9 (2.8)      & 3 (1.3)     & 25 (2.0)     & 5 (1.8)      \\
        \textbf{Chronic pulmonary disease}   & 18 (3.9)   & 14 (1.6)   & 5 (3.8)      & 4 (1.5)     & 10 (4.2)     & 7 (1.7)     & 33 (4.0)     & 25 (1.6)     \\
        \textbf{Rheumatologic disease}       & 1 (1.0)    & 3 (1.3)    & 3 (2.7)      & 1 (2.0)     & 13 (4.5)     & 12 (1.7)    & 17 (4.0)     & 16 (1.6)     \\
        \textbf{Peptic ulcer disease}        & 6 (1.3)    & 0          & 3 (1.7)      & 1 (1.0)     & 2 (1.0)      & 0           & 11 (1.4)     & 1 (1.0)      \\
        \textbf{Liver disease}               & 0          & 1 (3.0)    & 2 (4.5)      & 1 (2.0)     & 7 (5.0)      & 2 (2.5)     & 9 (4.9)      & 4 (2.5)      \\
        \textbf{Diabetes}                    & 15 (1.9)   & 13 (1.3)   & 12 (1.9)     & 4 (1.8)     & 10 (3.8)     & 5 (1.6)     & 37 (2.4)     & 22 (1.5)     \\
        \withUpsampledStar{Hemiplegia}                  & 1 (2.0)    & 1 (2.0)    & 1 + \textit{10} (4.0) & 0 + \textit{13} (-)  & 2 + \textit{11} (1.0) & 0 + \textit{12} (-)  & 4 + \textit{21} (2.0) & 1 + \textit{25} (2.0) \\
        \textbf{Renal disease}               & 9 (1.9)    & 4 (2.0)    & 5 (1.2)      & 1 (3.0)     & 1 (3.0)      & 0           & 15 (1.7)     & 5 (2.2)      \\
        \textbf{Solid tumor}                 & 7 (2.7)    & 6 (2.0)    & 21 (3.1)     & 21 (2.0)    & 7 (1.6)      & 6 (1.5)     & 35 (2.7)     & 33 (1.9)     \\
        \textbf{Leukemia}                    & 1 (5.0)    & 1 (4.0)    & 3 (1.3)      & 2 (2.5)     & 4 (3.2)      & 2 (2.0)     & 8 (2.8)      & 5 (2.6)      \\
        \textbf{Lymphoma}                    & 5 (2.8)    & 5 (1.6)    & 4 (4.8)      & 3 (2.7)     & 3 (2.7)      & 1 (1.0)     & 12 (3.4)     & 9 (1.9)      \\
        \withUpsampledStar{AIDS}                        & 0          & 0          & 1 + \textit{7} (2.0)  & 0 + \textit{8} (-)   & 0 + \textit{9} (-)    & 0 + \textit{9} (-)   & 1 + \textit{16} (2.0) & 0 + \textit{17} (-)   \\
        \textbf{Alcohol Consumption}         & 3 (1.3)    & 1 (1.0)    & 5 (2.4)      & 1 (2.0)     & 6 (3.3)      & 1 (1.0)     & 14 (2.6)     & 3 (1.3)      \\
        \textbf{Tobacco consumption}         & 12 (1.7)   & 6 (1.5)    & 9 (1.8)      & 8 (1.1)     & 14 (1.9)     & 4 (1.0)     & 35 (1.8)     & 18 (1.2)     \\
        \midrule
        \textbf{Total}                       & 48 (11.1)  & 40 (5.2)   & 42 (7.7)     & 37 (2.8)    & 44 (11.4)    & 35 (2.9)    & 134 (10.1)   & 112 (3.7)    \\
        \bottomrule
    \end{NiceTabular}
}
\end{table*}
