# Supplementary material for: Collaborative and privacy-enhancing workflows on a clinical data warehouse: an example developing natural language processing pipelines to detect medical conditions
Source: J Am Med Inform Assoc. 2024 Apr 4;31(6):1280–90. doi: 10.1093/jamia/ocae069 (PMC11105139; doi:10.1093/jamia/ocae069)
Supplement: ocae069_Supplementary_Data [file ocae069_supplementary_data.zip › ocae069_Supplementary_Data/main_latex_proofred/tables/t2.tex]

\begin{table*}[t]
\makebox[\textwidth]{
    \centering
    \begin{NiceTabular}{lrrrrr}[
    caption = {Stay-level performances (F1-score, positive predictive value, sensitivity and specificity) of the main \textsfbf{NLP-ML-CLINICAL} pipeline used to predict 18 conditions from clinical notes considering inpatient and outpatient stays of the three disease-specific cohorts. 95\% confidence intervals were estimated by bootstrapping.},
    label = table2]
    \CodeBefore
    \rowcolor{LightGray}{30-32}
    %\rowcolors{3}{LightGray}{}
    %\columncolor{Gray}{8-9}
    \Body
    \toprule
    \RowStyle{\bfseries}
    \Block{1-2}{} & &  F1 & Positive predictive value & Sensitivity & Specificity \\
    \midrule
    \Block[l]{1-2}{\textbf{Myocardial infarction}}        & & 92.7 (87.1 - 96.5)  & 92.7 (85.7 - 97.6)   & 92.7 (85.3 - 97.7)   & 98.8 (97.7 - 99.6)    \\\cmidrule(r){1-2}
    \Block[l]{1-2}{\textbf{Congestive heart failure}}     & & 96.3 (92.4 - 98.2)  & 96.3 (92.7 - 98.8)   & 96.3 (91.1 - 98.8)   & 98.6 (97.3 - 99.5)    \\\cmidrule(r){1-2}
    \Block[l]{1-2}{\textbf{Peripheral vascular disease}}  & & 97.6 (96.3 - 98.8)  & 97.6 (96.0 - 99.2)   & 97.6 (95.2 - 99.2)   & 98.3 (97.2 - 99.4)    \\\cmidrule(r){1-2}
    \Block[l]{1-2}{\textbf{Cerebrovascular disease}}      & & 94.1 (89.2 - 97.2)  & 91.4 (83.3 - 97.2)   & 97.0 (90.9 - 97.2)   & 98.9 (97.8 - 99.6)    \\\cmidrule(r){1-2}
    \Block[l]{1-2}{\textbf{Dementia}}                     & & 93.5 (88.1 - 96.9)  & 90.6 (81.8 - 96.9)   & 96.7 (90.3 - 97.0)   & 98.9 (97.8 - 99.6)    \\\cmidrule(r){1-2}
    \Block[l]{1-2}{\textbf{Chronic pulmonary disease}}    & & 94.1 (90.4 - 97.6)  & 91.8 (85.2 - 98.4)   & 96.6 (91.2 - 98.3)   & 97.9 (96.3 - 99.6)    \\\cmidrule(r){1-2}
    \Block[l]{1-2}{\textbf{Rheumatologic disease}}        & & 92.1 (82.7 - 97.0)  & 96.7 (85.6 - 97.0)   & 87.9 (79.2 - 97.0)   & 99.6 (98.5 - 99.6)    \\\cmidrule(r){1-2}
    \Block[l]{1-2}{\withBootstrapStar{Peptic ulcer disease}}         & & 100.0 ( - )         & 100.0 ( - )          & 100.0 ( - )          & 100.0 ( - )           \\\cmidrule(r){1-2}
    \Block[l]{3-1}{\withBootstrapStar{Liver}} 
        & \textit{Mild}                                     & 100.0 ( - )         & 100.0 ( - )          & 100.0 ( - )          & 100.0 ( - )           \\
        & \textit{Moderate to severe}                       & 100.0 ( - )         & 100.0 ( - )          & 100.0 ( - )          & 100.0 ( - )           \\
        & \textit{Any}                                      & 100.0 ( - )         & 100.0 ( - )          & 100.0 ( - )          & 100.0 ( - )           \\\cmidrule(r){1-2} 
    \Block[l]{3-1}{\textbf{\withBootstrapStar{Diabetes}}} 
        & \textit{Without complications}                    & 96.6 (94.0 - 98.9)  & 100.0 ( - )          & 93.3 (88.7 - 97.8)   & 100.0 ( - )           \\
        & \textit{With complications}                       & 93.3 (85.7 - 96.8)  & 87.5 (75.0 - 93.8)   & 100.0 ( - )          & 99.3 (98.6 - 99.6)    \\
        & \textit{Any}                                      & 99.1 (97.4 - 99.2)  & 100.0 ( - )          & 98.3 (94.9 - 98.3)   & 100.0 ( - )           \\\cmidrule(r){1-2} 
    \Block[l]{1-2}{\withUpsampledPPVStar{Hemiplegia}}                   & & -                   & 89.3 (82.4 - 96.4)   & -                    & -                     \\\cmidrule(r){1-2}
    \Block[l]{1-2}{\textbf{Renal disease}}                & & 85.0 (75.5 - 93.1)  & 85.0 (71.4 - 95.2)   & 85.0 (66.6 - 95.2)   & 98.9 (97.9 - 99.6)    \\\cmidrule(r){1-2}
    \Block[l]{3-1}{\withBootstrapStar{Solid tumor}} 
        & \textit{Localized}                                & 93.1 (89.8 - 97.1)  & 92.2 (86.2 - 98.1)   & 94.0 (88.0 - 98.0)   & 98.4 (97.2 - 99.6)    \\
        & \textit{Metastatic}                               & 97.1 (90.7 - 97.3)  & 100.0 ( - )          & 94.4 (83.1 - 94.7)   & 100.0 ( - )           \\
        & \textit{Any}                                      & 95.6 (91.6 - 97.9)  & 95.6 (88.2 - 98.6)   & 95.6 (91.4 - 98.6)   & 98.7 (96.6 - 99.6)    \\\cmidrule(r){1-2}
    \Block[l]{1-2}{\withBootstrapStar{Leukemia}}                     & & 96.3 (87.9 - 96.6)  & 92.9 (78.4 - 93.3)   & 100.0 ( - )          & 99.7 (99.0 - 99.7)    \\\cmidrule(r){1-2}
    \Block[l]{1-2}{\withBootstrapStar{Lymphoma}}                     & & 97.6 (92.2 - 97.7)  & 100.0 ( - )          & 95.2 (85.6 - 95.5)   & 100.0 ( - )           \\\cmidrule(r){1-2}
    \Block[l]{1-2}{\withUpsampledPPVStar{AIDS}}                         & & -                   & 60.4 (51.7 - 73.6)   & -                    & -                     \\\cmidrule(r){1-2}
    \Block[l]{3-1}{\withBootstrapStar{Alcohol consumption}} 
        & \textit{Present}                                  & 84.2 (62.3 - 90.1)  & 72.7 (45.2 - 82.0)   & 100.0 ( - )          & 99.0 (98.0 - 99.3)    \\
        & \textit{Stopped}                                  & 80.0 (50.0 - 94.1)  & 100.0 ( - )          & 66.7 (33.3 - 88.9)   & 100.0 ( - )           \\
        & \textit{Any}                                      & 100.0 ( - )         & 100.0 ( - )          & 100.0 ( - )          & 100.0 ( - )           \\\cmidrule(r){1-2}
    \Block[l]{3-1}{\textbf{Tobacco consumption}} 
        & \textit{Present}                                  & 78.0 (64.8 - 86.5)  & 76.2 (57.1 - 95.0)   & 80.0 (64.8 - 94.1)   & 98.2 (96.8 - 99.6)    \\
        & \textit{Stopped}                                  & 93.9 (87.1 - 97.1)  & 93.9 (82.3 - 97.1)   & 93.9 (87.5 - 97.1)   & 99.3 (97.8 - 99.6)    \\
        & \textit{Any}                                      & 95.3 (91.6 - 97.3)  & 94.4 (87.5 - 98.1)   & 96.2 (90.9 - 98.1)   & 98.8 (97.2 - 99.6)    \\\midrule
    \Block[l]{3-1}{\textbf{Total}} 
        & \textbf{Micro average}                            & 95.7 (94.5 - 96.3)  & 95.4 (94.0 - 96.3)   & 96.0 (94.0 - 96.7)   & 99.2 (99.0 - 99.4)    \\
        & \textbf{Macro average}                            & 95.6 (94.0 - 96.2)  & 95.3 (93.9 - 96.1)   & 95.9 (93.6 - 96.7)   & 99.2 (98.9 - 99.4)    \\
        & \textbf{Weighted average}                         & 95.7 (94.5 - 96.3)  & 95.5 (94.2 - 96.3)   & 96.0 (94.0 - 96.7)   & 98.9 (98.6 - 99.2)    \\ 
    \bottomrule
    \end{NiceTabular}
    }
\end{table*}
