# Supplementary material for: Collaborative and privacy-enhancing workflows on a clinical data warehouse: an example developing natural language processing pipelines to detect medical conditions
Source: J Am Med Inform Assoc. 2024 Apr 4;31(6):1280–90. doi: 10.1093/jamia/ocae069 (PMC11105139; doi:10.1093/jamia/ocae069)
Supplement: ocae069_Supplementary_Data [file ocae069_supplementary_data.zip › ocae069_Supplementary_Data/main_latex_proofred/tables/t3.tex]

\linespread{1.5}
\begin{sidewaystable*}[h]
\resizebox{\textwidth}{!}{%
    \centering
    \begin{NiceTabular}{lcccc|cccc|cccc|cccc}[
    caption = {Stay-level performances of the main \textsfbf{NLP-ML-CLINICAL} pipeline compared to three alternative pipelines based on alternative technologies \textsfbf{NLP-ML-GENERIC}, \textsfbf{NLP-RB} and \textsfbf{CLAIM}. Performances are computed on the inpatient stays of the three cohorts. The  95\% confidence intervals of the averaged metrics were computed by bootstrapping.},
    label = table3]
    \CodeBefore
    \rowcolor{LightGray}{21-23}
    %\rowcolors{3}{LightGray}{}
    %\columncolor{Gray}{8-9}
    \Body
    \RowStyle{\bfseries}
    \Block{1-1}{} & \Block{1-4}{F1} &&&& \Block{1-4}{Positive predictive value} &&&& \Block{1-4}{Sensitivity} &&&& \Block{1-4}{Specificity}&&& \\
    \cmidrule(r){2-5}
    \cmidrule(r){6-9}
    \cmidrule(r){10-13}
    \cmidrule(r){14-17}
    \Block{1-1}{} & 
    \textsfbf{\Block{1-1}{NLP-ML-\\CLINICAL}} & \textsfbf{\Block{1-1}{NLP-ML-\\GENERIC}} & \textsfbf{\Block{1-1}{NLP-RB}} & \textsfbf{\Block{1-1}{CLAIM}} & 
    \textsfbf{\Block{1-1}{NLP-ML-\\CLINICAL}} & \textsfbf{\Block{1-1}{NLP-ML-\\GENERIC}} & \textsfbf{\Block{1-1}{NLP-RB}} & \textsfbf{\Block{1-1}{CLAIM}} &  
    \textsfbf{\Block{1-1}{NLP-ML-\\CLINICAL}} & \textsfbf{\Block{1-1}{NLP-ML-\\GENERIC}} & \textsfbf{\Block{1-1}{NLP-RB}} & \textsfbf{\Block{1-1}{CLAIM}} & 
    \textsfbf{\Block{1-1}{NLP-ML-\\CLINICAL}} & \textsfbf{\Block{1-1}{NLP-ML-\\GENERIC}} & \textsfbf{\Block{1-1}{NLP-RB}} & \textsfbf{\Block{1-1}{CLAIM}} \\
    \toprule
    \textbf{Myocardial infarction}       & \textbf{94.9}  & 93.3           & 84.8 & 55.8 & \textbf{90.3}  & 87.5           & 73.7 & 80.0           & \textbf{100.0} & \textbf{100.0} & \textbf{100.0} & 42.9 & 97.5           & 96.7           & 91.8 & \textbf{98.9}  \\
    \textbf{Congestive heart failure}    & \textbf{95.7}  & \textbf{95.7}  & 76.8 & 75.2 & \textbf{94.9}  & \textbf{94.9}  & 62.4 & 88.4           & 96.6           & 96.6           & \textbf{100.0} & 65.5 & 96.7           & 96.7           & 62.0 & \textbf{97.9}  \\
    \textbf{Peripheral vascular disease} & \textbf{97.2}  & 96.6           & 88.0 & 50.8 & \textbf{97.8}  & 97.7           & 80.0 & 82.5           & 96.7           & 95.6           & \textbf{97.8}  & 36.7 & \textbf{96.7}  & \textbf{96.7}  & 63.3 & \textbf{96.7}  \\
    \textbf{Cerebrovascular disease}     & \textbf{96.0}  & 92.3           & 81.4 & 43.8 & \textbf{92.3}  & 85.7           & 68.6 & 87.5           & \textbf{100.0} & \textbf{100.0} & \textbf{100.0} & 29.2 & 98.4           & 96.8           & 91.3 & \textbf{99.6}  \\
    \textbf{Dementia}                    & \textbf{92.3}  & 88.5           & 90.6 & 57.9 & \textbf{88.9}  & 85.2           & 85.7 & 84.6           & \textbf{96.0}  & 92.0           & \textbf{96.0}  & 44.0 & 97.6           & 96.8           & 96.8 & \textbf{99.3}  \\
    \textbf{Chronic pulmonary disease}   & \textbf{92.8}  & 91.2           & 82.1 & 44.9 & \textbf{88.9}  & 88.6           & 71.1 & 68.8           & \textbf{97.0}  & 93.9           & \textbf{97.0}  & 33.3 & 96.6           & 96.6           & 88.9 & \textbf{98.1}  \\
    \textbf{Rheumatologic disease}       & \textbf{87.5}  & \textbf{87.5}  & 78.9 & 69.2 & 93.3           & 93.3           & 71.4 & \textbf{100.0} & 82.4           & 82.4           & \textbf{88.2}  & 52.9 & 99.2           & 99.2           & 95.5 & \textbf{100.0} \\
    \textbf{Peptic ulcer disease}        & 100.0          & 100.0          & 91.7 & -    & \textbf{100.0} & \textbf{100.0} & 84.6 & 0.0            & \textbf{100.0} & \textbf{100.0} & \textbf{100.0} & 0.0  & \textbf{100.0} & \textbf{100.0} & 98.6 & 99.3           \\
    \textbf{Liver disease}               & \textbf{100.0} & \textbf{100.0} & 94.7 & 80.0 & \textbf{100.0} & \textbf{100.0} & 90.0 & \textbf{100.0} & \textbf{100.0} & \textbf{100.0} & \textbf{100.0} & 66.7 & \textbf{100.0} & \textbf{100.0} & 99.3 & \textbf{100.0} \\
    \textbf{Diabetes}                    & \textbf{98.6}  & 95.9           & 90.2 & 65.5 & \textbf{100.0} & 97.2           & 82.2 & 90.5           & 97.3           & 94.6           & \textbf{100.0} & 51.4 & \textbf{100.0} & 99.1           & 92.9 & 99.2           \\
    \withUpsampledPPVStar{Hemiplegia}                  & \textbf{-}     & \textbf{-}     & -    & -    & \textbf{82.8}  & \textbf{82.8}  & 72.7 & 77.8           & \textbf{-}     & \textbf{-}     & \textbf{-}     & -    & -              & -              & -    & \textbf{-}     \\
    \textbf{Renal disease}               & \textbf{85.7}  & \textbf{85.7}  & 80.0 & 8.3  & \textbf{92.3}  & \textbf{92.3}  & 80.0 & 11.1           & \textbf{80.0}  & \textbf{80.0}  & \textbf{80.0}  & 6.7  & \textbf{99.3}  & \textbf{99.3}  & 97.8 & 97.2           \\
    \textbf{Solid tumor}                 & \textbf{97.2}  & \textbf{97.2}  & 83.3 & 64.6 & \textbf{94.6}  & \textbf{94.6}  & 71.4 & 70.0           & \textbf{100.0} & \textbf{100.0} & \textbf{100.0} & 60.0 & \textbf{98.3}  & \textbf{98.3}  & 87.8 & 96.6           \\
    \textbf{Leukemia}                    & 94.1           & \textbf{100.0} & 88.9 & 70.6 & 88.9           & \textbf{100.0} & 80.0 & 66.7           & \textbf{100.0} & \textbf{100.0} & \textbf{100.0} & 75.0 & 99.3           & \textbf{100.0} & 98.6 & 99.0           \\
    \textbf{Lymphoma}                    & \textbf{95.7}  & \textbf{95.7}  & 68.8 & 55.6 & \textbf{100.0} & \textbf{100.0} & 55.0 & 83.3           & \textbf{91.7}  & \textbf{91.7}  & \textbf{91.7}  & 41.7 & \textbf{100.0} & \textbf{100.0} & 93.5 & 99.7           \\
    \withUpsampledPPVStar{AIDS}                        & -              & \textbf{-}     & -    & -    & 55.6           & 68.2           & 48.6 & \textbf{80.0}  & -              & -              & \textbf{-}     & -    & -              & -              & -    & \textbf{-}     \\
    \textbf{Alcohol Consumption}         & \textbf{100.0} & \textbf{100.0} & 49.1 & 44.4 & \textbf{100.0} & \textbf{100.0} & 32.6 & \textbf{100.0} & \textbf{100.0} & \textbf{100.0} & \textbf{100.0} & 28.6 & \textbf{100.0} & \textbf{100.0} & 78.7 & \textbf{100.0} \\
    \textbf{Tobacco consumption}         & \textbf{94.3}  & 93.0           & 68.0 & 24.4 & \textbf{94.3}  & 91.7           & 52.3 & 83.3           & 94.3           & 94.3           & \textbf{97.1}  & 14.3 & 98.3           & 97.4           & 73.0 & \textbf{99.6} \\\midrule
    \textbf{Micro average}    & \textbf{\Block[c]{}{95.5\\ (93.8 - 95.9)}} & \Block[c]{}{94.5\\ (92.4 - 95.1)} & \Block[c]{}{80.7\\ (78.7 - 83.5)} & \Block[c]{}{54.7\\ (50.2 - 57.8)} & \textbf{\Block[c]{}{94.8\\ (92.8 - 95.6)}} & \Block[c]{}{93.7\\ (91.4 - 94.4)} & \Block[c]{}{68.8\\ (66.1 - 73.0)} & \Block[c]{}{79.3\\ (73.6 - 82.4)} & \Block[c]{}{96.2\\ (94.2 - 96.9)} & \Block[c]{}{95.3\\ (93.2 - 96.1)} & \textbf{\Block[c]{}{97.6\\ (96.4 - 98.2)}} & \Block[c]{}{41.7\\ (37.3 - 45.7)} & \Block[c]{}{98.8\\ (98.3 - 99.0)} & \Block[c]{}{98.5\\ (98.0 - 98.7)} & \Block[c]{}{89.7\\ (89.0 - 90.9)} & \textbf{\Block[c]{}{98.9\\ (98.5 - 99.0)}} \\
    \textbf{Macro average}    & \textbf{\Block[c]{}{95.1\\ (92.7 - 95.7)}} & \Block[c]{}{94.5\\ (92.1 - 95.2)} & \Block[c]{}{81.1\\ (78.2 - 83.4)} & \Block[c]{}{54.1\\ (48.4 - 57.9)} & \textbf{\Block[c]{}{94.8\\ (92.2 - 95.3)}} & \Block[c]{}{94.3\\ (91.5 - 95.2)} & \Block[c]{}{71.3\\ (68.3 - 75.0)} & \Block[c]{}{74.8\\ (70.5 - 77.3)} & \Block[c]{}{95.7\\ (93.2 - 96.4)} & \Block[c]{}{95.1\\ (92.7 - 95.9)} & \textbf{\Block[c]{}{96.7\\ (95.0 - 97.8)}} & \Block[c]{}{40.5\\ (35.3 - 43.9)} & \Block[c]{}{98.6\\ (98.1 - 98.9)} & \Block[c]{}{98.4\\ (97.8 - 98.6)} & \Block[c]{}{88.1\\ (87.3 - 89.5)} & \textbf{\Block[c]{}{98.8\\ (98.4 - 99.0)}} \\
    \textbf{Weighted average} & \textbf{\Block[c]{}{95.5\\ (93.7 - 95.9)}} & \Block[c]{}{94.5\\ (92.5 - 95.1)} & \Block[c]{}{81.9\\ (80.0 - 84.7)} & \Block[c]{}{53.0\\ (48.7 - 56.5)} & \textbf{\Block[c]{}{94.9\\ (93.1 - 95.7)}} & \Block[c]{}{93.9\\ (91.8 - 94.6)} & \Block[c]{}{71.6\\ (69.1 - 76.0)} & \Block[c]{}{79.1\\ (75.6 - 81.9)} & \Block[c]{}{96.2\\ (94.2 - 96.9)} & \Block[c]{}{95.3\\ (93.2 - 96.1)} & \textbf{\Block[c]{}{97.6\\ (96.4 - 98.2)}} & \Block[c]{}{41.7\\ (37.3 - 45.7)} & \Block[c]{}{98.0\\ (97.2 - 98.5)} & \Block[c]{}{97.7\\ (96.6 - 98.2)} & \Block[c]{}{81.1\\ (79.8 - 83.8)} & \textbf{\Block[c]{}{98.3\\ (97.8 - 98.6)}}\\
    \bottomrule
    \end{NiceTabular}
    }
\end{sidewaystable*}
\linespread{1}
